# Supplementary material for: Interannual and Spatial Variability in Maturity of Walleye Pollock Gadus chalcogrammus and Implications for Spawning Stock Biomass Estimates in the Gulf of Alaska
Source: PLoS One. 2016 Oct 13;11(10):e0164797. doi: 10.1371/journal.pone.0164797 (PMC5063383; doi:10.1371/journal.pone.0164797)
Supplement: S1 Dataset — (ZIP) [file pone.0164797.s001.zip]

Archive with 1 entries (1 files):
- S1_data.csv
