# Supplementary material for: Interannual and Spatial Variability in Maturity of Walleye Pollock Gadus chalcogrammus and Implications for Spawning Stock Biomass Estimates in the Gulf of Alaska
Source: PLoS One. 2016 Oct 13;11(10):e0164797. doi: 10.1371/journal.pone.0164797 (PMC5063383; doi:10.1371/journal.pone.0164797)
Supplement: S1 Dataset — (ZIP) [file pone.0164797.s001.zip › S1_data.csv]

	cruise	haul	date.time	latitude	longitude	length	weight	age	maturity	maturity_table	mature	region	length.class	wt
1	201303	39	3/24/2013	56.54566167	-156.0243483	42.3	588	3	1	3	0	C	(40,45]	2.18388196898253
2	201303	39	3/24/2013	56.54566167	-156.0243483	40.4	556	3	1	3	0	C	(40,45]	2.18388196898253
3	201303	39	3/24/2013	56.54566167	-156.0243483	40.6	556	3	1	3	0	C	(40,45]	2.18388196898253
4	201303	39	3/24/2013	56.54566167	-156.0243483	36.2	386	3	1	3	0	C	(35,40]	0.483815769993045
5	201303	39	3/24/2013	56.54566167	-156.0243483	39.1	394	3	1	3	0	C	(35,40]	0.483815769993045
6	201303	39	3/24/2013	56.54566167	-156.0243483	37.6	394	3	1	3	0	C	(35,40]	0.483815769993045
7	201303	39	3/24/2013	56.54566167	-156.0243483	36.2	334	3	1	3	0	C	(35,40]	0.483815769993045
8	201303	39	3/24/2013	56.54566167	-156.0243483	40.1	520	3	1	3	0	C	(40,45]	2.18388196898253
9	201303	39	3/24/2013	56.54566167	-156.0243483	35.6	374	3	1	3	0	C	(35,40]	0.483815769993045
10	201303	39	3/24/2013	56.54566167	-156.0243483	37.7	416	3	1	3	0	C	(35,40]	0.483815769993045
11	201303	39	3/24/2013	56.54566167	-156.0243483	36.5	390	3	1	3	0	C	(35,40]	0.483815769993045
12	201303	39	3/24/2013	56.54566167	-156.0243483	39.8	554	3	1	3	0	C	(35,40]	0.483815769993045
13	201303	39	3/24/2013	56.54566167	-156.0243483	35.6	298	3	1	3	0	C	(35,40]	0.483815769993045
14	201303	39	3/24/2013	56.54566167	-156.0243483	36.9	434	3	1	3	0	C	(35,40]	0.483815769993045
15	201303	39	3/24/2013	56.54566167	-156.0243483	35.8	332	3	1	3	0	C	(35,40]	0.483815769993045
16	201303	39	3/24/2013	56.54566167	-156.0243483	35.1	310	3	1	3	0	C	(35,40]	0.483815769993045
17	201303	39	3/24/2013	56.54566167	-156.0243483	33.6	292	3	1	3	0	C	(30,35]	0.70095896188883
18	201303	39	3/24/2013	56.54566167	-156.0243483	33.6	314	3	1	3	0	C	(30,35]	0.70095896188883
19	201303	39	3/24/2013	56.54566167	-156.0243483	34.3	272	3	1	3	0	C	(30,35]	0.70095896188883
20	201303	39	3/24/2013	56.54566167	-156.0243483	26.5	112	2	1	3	0	C	(25,30]	5.24867720926236
21	201303	39	3/24/2013	56.54566167	-156.0243483	38.5	428	3	1	3	0	C	(35,40]	0.483815769993045
22	201303	39	3/24/2013	56.54566167	-156.0243483	42.4	608	3	1	3	0	C	(40,45]	2.18388196898253
23	201303	40	3/24/2013	56.34544667	-156.3996383	26.3	126	2	1	3	0	C	(25,30]	5.24867720926236
24	201303	40	3/24/2013	56.34544667	-156.3996383	31.8	196	3	1	3	0	C	(30,35]	0.70095896188883
25	201303	40	3/24/2013	56.34544667	-156.3996383	26.6	116	2	1	3	0	C	(25,30]	5.24867720926236
26	201303	40	3/24/2013	56.34544667	-156.3996383	41.4	554	4	1	3	0	C	(40,45]	2.18388196898253
27	201303	39	3/24/2013	56.54566167	-156.0243483	61.8	1542	7	2	3	0	C	(60,65]	1.40185486898572
28	201303	39	3/24/2013	56.54566167	-156.0243483	44.7	704	4	2	3	0	C	(40,45]	2.18388196898253
29	201303	40	3/24/2013	56.34544667	-156.3996383	59.7	1798	6	2	3	0	C	(55,60]	0.738017882051516
30	201303	40	3/24/2013	56.34544667	-156.3996383	57.7	1394	7	2	3	0	C	(55,60]	0.738017882051516
31	201303	40	3/24/2013	56.34544667	-156.3996383	59	1690	7	2	3	0	C	(55,60]	0.738017882051516
32	201303	40	3/24/2013	56.34544667	-156.3996383	62	1798	8	2	3	0	C	(60,65]	1.40185486898572
33	201303	40	3/24/2013	56.34544667	-156.3996383	61.1	1722	8	2	3	0	C	(60,65]	1.40185486898572
34	201303	39	3/24/2013	56.54566167	-156.0243483	70	1804	10	3	3	1	C	(65,70]	7.4613588383184
35	201303	39	3/24/2013	56.54566167	-156.0243483	60.3	1724	7	3	3	1	C	(60,65]	1.40185486898572
36	201303	39	3/24/2013	56.54566167	-156.0243483	51	1130	7	3	3	1	C	(50,55]	1.15196895097705
37	201303	39	3/24/2013	56.54566167	-156.0243483	60.9	2052	7	3	3	1	C	(60,65]	1.40185486898572
38	201303	39	3/24/2013	56.54566167	-156.0243483	57.5	1338	7	3	3	1	C	(55,60]	0.738017882051516
39	201303	40	3/24/2013	56.34544667	-156.3996383	59.3	1734	7	3	3	1	C	(55,60]	0.738017882051516
40	201303	40	3/24/2013	56.34544667	-156.3996383	60.7	1844	8	3	3	1	C	(60,65]	1.40185486898572
41	201303	40	3/24/2013	56.34544667	-156.3996383	70	2578	10	3	3	1	C	(65,70]	7.4613588383184
42	201303	40	3/24/2013	56.34544667	-156.3996383	57.7	1832	7	3	3	1	C	(55,60]	0.738017882051516
43	201303	40	3/24/2013	56.34544667	-156.3996383	49	894	5	3	3	1	C	(45,50]	2.49191062273054
44	201303	40	3/24/2013	56.34544667	-156.3996383	60.5	1782	7	3	3	1	C	(60,65]	1.40185486898572
45	201303	36	3/23/2013	56.88383333	-155.7322767	41.2	598	3	1	3	0	C	(40,45]	2.18388196898253
46	201303	36	3/23/2013	56.88383333	-155.7322767	33.6	270	3	1	3	0	C	(30,35]	0.70095896188883
47	201303	36	3/23/2013	56.88383333	-155.7322767	33.9	280	3	1	3	0	C	(30,35]	0.70095896188883
48	201303	36	3/23/2013	56.88383333	-155.7322767	33.6	272	3	1	3	0	C	(30,35]	0.70095896188883
49	201303	36	3/23/2013	56.88383333	-155.7322767	37.6	426	3	1	3	0	C	(35,40]	0.483815769993045
50	201303	36	3/23/2013	56.88383333	-155.7322767	35.5	324	3	1	3	0	C	(35,40]	0.483815769993045
51	201303	36	3/23/2013	56.88383333	-155.7322767	37.7	414	3	1	3	0	C	(35,40]	0.483815769993045
52	201303	36	3/23/2013	56.88383333	-155.7322767	25.8	112	2	1	3	0	C	(25,30]	5.24867720926236
53	201303	36	3/23/2013	56.88383333	-155.7322767	40.6	554	3	1	3	0	C	(40,45]	2.18388196898253
54	201303	36	3/23/2013	56.88383333	-155.7322767	32.9	276	3	1	3	0	C	(30,35]	0.70095896188883
55	201303	36	3/23/2013	56.88383333	-155.7322767	35.6	356	3	1	3	0	C	(35,40]	0.483815769993045
56	201303	36	3/23/2013	56.88383333	-155.7322767	24.7	102	2	1	3	0	C	(20,25]	13.6810098256315
57	201303	36	3/23/2013	56.88383333	-155.7322767	32.4	256	3	1	3	0	C	(30,35]	0.70095896188883
58	201303	36	3/23/2013	56.88383333	-155.7322767	35	332	4	1	3	0	C	(30,35]	0.70095896188883
59	201303	36	3/23/2013	56.88383333	-155.7322767	23.4	82	2	1	3	0	C	(20,25]	13.6810098256315
60	201303	36	3/23/2013	56.88383333	-155.7322767	38.1	432	3	1	3	0	C	(35,40]	0.483815769993045
61	201303	36	3/23/2013	56.88383333	-155.7322767	23.2	78	2	1	3	0	C	(20,25]	13.6810098256315
62	201303	36	3/23/2013	56.88383333	-155.7322767	21.5	66	2	1	3	0	C	(20,25]	13.6810098256315
63	201303	36	3/23/2013	56.88383333	-155.7322767	25.6	116	2	1	3	0	C	(25,30]	5.24867720926236
64	201303	36	3/23/2013	56.88383333	-155.7322767	31.6	200	3	1	3	0	C	(30,35]	0.70095896188883
65	201303	36	3/23/2013	56.88383333	-155.7322767	30.5	202	3	1	3	0	C	(30,35]	0.70095896188883
66	201303	37	3/23/2013	56.74531	-155.6887817	53.2	1182	6	1	3	0	C	(50,55]	1.15196895097705
67	201303	37	3/23/2013	56.74531	-155.6887817	51.3	1194	6	1	3	0	C	(50,55]	1.15196895097705
68	201303	37	3/23/2013	56.74531	-155.6887817	44.2	696	4	1	3	0	C	(40,45]	2.18388196898253
69	201303	37	3/23/2013	56.74531	-155.6887817	46	882	4	1	3	0	C	(45,50]	2.49191062273054
70	201303	37	3/23/2013	56.74531	-155.6887817	47.8	904	4	1	3	0	C	(45,50]	2.49191062273054
71	201303	37	3/23/2013	56.74531	-155.6887817	45.1	722	4	1	3	0	C	(45,50]	2.49191062273054
72	201303	37	3/23/2013	56.74531	-155.6887817	25.5	102	2	1	3	0	C	(25,30]	5.24867720926236
73	201303	37	3/23/2013	56.74531	-155.6887817	25.7	106	2	1	3	0	C	(25,30]	5.24867720926236
74	201303	37	3/23/2013	56.74531	-155.6887817	23.9	86	2	1	3	0	C	(20,25]	13.6810098256315
75	201303	37	3/23/2013	56.74531	-155.6887817	23.4	84	2	1	3	0	C	(20,25]	13.6810098256315
76	201303	35	3/23/2013	56.913615	-155.8720133	56.9	1318	7	2	3	0	C	(55,60]	0.738017882051516
77	201303	36	3/23/2013	56.88383333	-155.7322767	35.4	336	3	2	3	0	C	(35,40]	0.483815769993045
78	201303	35	3/23/2013	56.913615	-155.8720133	63.1	1900	10	3	3	1	C	(60,65]	1.40185486898572
79	201303	35	3/23/2013	56.913615	-155.8720133	61.4	2070	8	3	3	1	C	(60,65]	1.40185486898572
80	201303	35	3/23/2013	56.913615	-155.8720133	69.5	2998	10	3	3	1	C	(65,70]	7.4613588383184
81	201303	35	3/23/2013	56.913615	-155.8720133	63.4	2106	10	3	3	1	C	(60,65]	1.40185486898572
82	201303	36	3/23/2013	56.88383333	-155.7322767	57.1	1798	8	3	3	1	C	(55,60]	0.738017882051516
83	201303	36	3/23/2013	56.88383333	-155.7322767	64.1	2456	8	3	3	1	C	(60,65]	1.40185486898572
84	201303	36	3/23/2013	56.88383333	-155.7322767	56.8	1926	7	3	3	1	C	(55,60]	0.738017882051516
85	201303	36	3/23/2013	56.88383333	-155.7322767	48.2	986	5	3	3	1	C	(45,50]	2.49191062273054
86	201303	36	3/23/2013	56.88383333	-155.7322767	59.6	1798	8	3	3	1	C	(55,60]	0.738017882051516
87	201303	36	3/23/2013	56.88383333	-155.7322767	54.1	1700	7	3	3	1	C	(50,55]	1.15196895097705
88	201303	36	3/23/2013	56.88383333	-155.7322767	61.2	1966	7	3	3	1	C	(60,65]	1.40185486898572
89	201303	36	3/23/2013	56.88383333	-155.7322767	60.1	1748	10	3	3	1	C	(60,65]	1.40185486898572
90	201303	36	3/23/2013	56.88383333	-155.7322767	54.6	1176	6	3	3	1	C	(50,55]	1.15196895097705
91	201303	36	3/23/2013	56.88383333	-155.7322767	52.6	1318	6	3	3	1	C	(50,55]	1.15196895097705
92	201303	36	3/23/2013	56.88383333	-155.7322767	54.2	1366	5	3	3	1	C	(50,55]	1.15196895097705
93	201303	36	3/23/2013	56.88383333	-155.7322767	67.8	2646	10	3	3	1	C	(65,70]	7.4613588383184
94	201303	36	3/23/2013	56.88383333	-155.7322767	57.9	1752	9	3	3	1	C	(55,60]	0.738017882051516
95	201303	36	3/23/2013	56.88383333	-155.7322767	58.3	2012	7	3	3	1	C	(55,60]	0.738017882051516
96	201303	37	3/23/2013	56.74531	-155.6887817	50.3	1310	5	3	3	1	C	(50,55]	1.15196895097705
97	201303	37	3/23/2013	56.74531	-155.6887817	58.6	1672	6	3	3	1	C	(55,60]	0.738017882051516
98	201303	37	3/23/2013	56.74531	-155.6887817	60.7	2116	7	3	3	1	C	(60,65]	1.40185486898572
99	201303	37	3/23/2013	56.74531	-155.6887817	55	1288	8	3	3	1	C	(50,55]	1.15196895097705
100	201303	37	3/23/2013	56.74531	-155.6887817	59.1	1854	6	3	3	1	C	(55,60]	0.738017882051516
101	201303	37	3/23/2013	56.74531	-155.6887817	54.3	1318	5	3	3	1	C	(50,55]	1.15196895097705
102	201303	37	3/23/2013	56.74531	-155.6887817	60.4	1880	8	3	3	1	C	(60,65]	1.40185486898572
103	201303	37	3/23/2013	56.74531	-155.6887817	54.4	1456	6	3	3	1	C	(50,55]	1.15196895097705
104	201303	37	3/23/2013	56.74531	-155.6887817	52.3	1148	6	3	3	1	C	(50,55]	1.15196895097705
105	201303	37	3/23/2013	56.74531	-155.6887817	54.4	1290	5	3	3	1	C	(50,55]	1.15196895097705
106	201303	37	3/23/2013	56.74531	-155.6887817	57.9	1908	7	3	3	1	C	(55,60]	0.738017882051516
107	201303	37	3/23/2013	56.74531	-155.6887817	60.1	1918	6	3	3	1	C	(60,65]	1.40185486898572
108	201303	37	3/23/2013	56.74531	-155.6887817	59.8	1934	6	3	3	1	C	(55,60]	0.738017882051516
109	201303	37	3/23/2013	56.74531	-155.6887817	63.8	1894	8	3	3	1	C	(60,65]	1.40185486898572
110	201303	37	3/23/2013	56.74531	-155.6887817	54.5	1226	6	3	3	1	C	(50,55]	1.15196895097705
111	201303	37	3/23/2013	56.74531	-155.6887817	46.1	788	5	3	3	1	C	(45,50]	2.49191062273054
112	201303	37	3/23/2013	56.74531	-155.6887817	58.4	2150	7	3	3	1	C	(55,60]	0.738017882051516
113	201303	37	3/23/2013	56.74531	-155.6887817	56.7	1412	6	3	3	1	C	(55,60]	0.738017882051516
114	201303	37	3/23/2013	56.74531	-155.6887817	64.9	2382	10	3	3	1	C	(60,65]	1.40185486898572
115	201303	37	3/23/2013	56.74531	-155.6887817	59.3	1716	8	3	3	1	C	(55,60]	0.738017882051516
116	201303	37	3/23/2013	56.74531	-155.6887817	64.2	2342	7	3	3	1	C	(60,65]	1.40185486898572
117	201303	37	3/23/2013	56.74531	-155.6887817	52.5	1242	5	3	3	1	C	(50,55]	1.15196895097705
118	201303	37	3/23/2013	56.74531	-155.6887817	60.6	1640	6	3	3	1	C	(60,65]	1.40185486898572
119	201303	37	3/23/2013	56.74531	-155.6887817	48.7	876	6	3	3	1	C	(45,50]	2.49191062273054
120	201303	37	3/23/2013	56.74531	-155.6887817	52.9	1210	5	3	3	1	C	(50,55]	1.15196895097705
121	201303	35	3/23/2013	56.913615	-155.8720133	69.6	2320	10	4	3	1	C	(65,70]	7.4613588383184
122	201303	37	3/23/2013	56.74531	-155.6887817	62.2	2328	7	5	3	1	C	(60,65]	1.40185486898572
123	201303	31	3/22/2013	57.19006167	-155.0948117	39.8	456	3	1	3	0	C	(35,40]	0.483815769993045
124	201303	32	3/22/2013	57.210485	-155.3542	36.3	332	3	1	3	0	C	(35,40]	0.483815769993045
125	201303	32	3/22/2013	57.210485	-155.3542	34	318	3	1	3	0	C	(30,35]	0.70095896188883
126	201303	32	3/22/2013	57.210485	-155.3542	35.3	366	3	1	3	0	C	(35,40]	0.483815769993045
127	201303	32	3/22/2013	57.210485	-155.3542	38.7	410	3	1	3	0	C	(35,40]	0.483815769993045
128	201303	32	3/22/2013	57.210485	-155.3542	41.6	624	3	1	3	0	C	(40,45]	2.18388196898253
129	201303	32	3/22/2013	57.210485	-155.3542	38.3	448	3	1	3	0	C	(35,40]	0.483815769993045
130	201303	32	3/22/2013	57.210485	-155.3542	38.2	430	3	1	3	0	C	(35,40]	0.483815769993045
131	201303	32	3/22/2013	57.210485	-155.3542	37.3	434	3	1	3	0	C	(35,40]	0.483815769993045
132	201303	32	3/22/2013	57.210485	-155.3542	37.4	422	3	1	3	0	C	(35,40]	0.483815769993045
133	201303	34	3/22/2013	56.97724167	-155.460755	37.4	420	3	1	3	0	C	(35,40]	0.483815769993045
134	201303	34	3/22/2013	56.97724167	-155.460755	40.7	524	3	1	3	0	C	(40,45]	2.18388196898253
135	201303	34	3/22/2013	56.97724167	-155.460755	35.9	382	3	1	3	0	C	(35,40]	0.483815769993045
136	201303	34	3/22/2013	56.97724167	-155.460755	36.8	360	3	1	3	0	C	(35,40]	0.483815769993045
137	201303	34	3/22/2013	56.97724167	-155.460755	38.6	486	3	1	3	0	C	(35,40]	0.483815769993045
138	201303	34	3/22/2013	56.97724167	-155.460755	36.2	352	3	1	3	0	C	(35,40]	0.483815769993045
139	201303	34	3/22/2013	56.97724167	-155.460755	35.2	336	3	1	3	0	C	(35,40]	0.483815769993045
140	201303	34	3/22/2013	56.97724167	-155.460755	34	296	3	1	3	0	C	(30,35]	0.70095896188883
141	201303	34	3/22/2013	56.97724167	-155.460755	35.7	322	3	1	3	0	C	(35,40]	0.483815769993045
142	201303	34	3/22/2013	56.97724167	-155.460755	36.8	402	3	1	3	0	C	(35,40]	0.483815769993045
143	201303	34	3/22/2013	56.97724167	-155.460755	34.9	322	3	1	3	0	C	(30,35]	0.70095896188883
144	201303	34	3/22/2013	56.97724167	-155.460755	36.3	382	3	1	3	0	C	(35,40]	0.483815769993045
145	201303	34	3/22/2013	56.97724167	-155.460755	38.4	472	3	1	3	0	C	(35,40]	0.483815769993045
146	201303	34	3/22/2013	56.97724167	-155.460755	35.1	342	3	1	3	0	C	(35,40]	0.483815769993045
147	201303	34	3/22/2013	56.97724167	-155.460755	35.7	318	3	1	3	0	C	(35,40]	0.483815769993045
148	201303	34	3/22/2013	56.97724167	-155.460755	38.3	444	3	1	3	0	C	(35,40]	0.483815769993045
149	201303	34	3/22/2013	56.97724167	-155.460755	35	322	3	1	3	0	C	(30,35]	0.70095896188883
150	201303	34	3/22/2013	56.97724167	-155.460755	37.5	386	3	1	3	0	C	(35,40]	0.483815769993045
151	201303	34	3/22/2013	56.97724167	-155.460755	36.6	332	3	1	3	0	C	(35,40]	0.483815769993045
152	201303	34	3/22/2013	56.97724167	-155.460755	37.7	452	3	1	3	0	C	(35,40]	0.483815769993045
153	201303	34	3/22/2013	56.97724167	-155.460755	37.8	400	3	1	3	0	C	(35,40]	0.483815769993045
154	201303	34	3/22/2013	56.97724167	-155.460755	37.2	382	3	1	3	0	C	(35,40]	0.483815769993045
155	201303	34	3/22/2013	56.97724167	-155.460755	34	290	3	1	3	0	C	(30,35]	0.70095896188883
156	201303	34	3/22/2013	56.97724167	-155.460755	34.9	348	3	1	3	0	C	(30,35]	0.70095896188883
157	201303	34	3/22/2013	56.97724167	-155.460755	35	346	3	1	3	0	C	(30,35]	0.70095896188883
158	201303	34	3/22/2013	56.97724167	-155.460755	32.5	248	3	1	3	0	C	(30,35]	0.70095896188883
159	201303	31	3/22/2013	57.19006167	-155.0948117	55.3	1306	6	2	3	0	C	(55,60]	0.738017882051516
160	201303	31	3/22/2013	57.19006167	-155.0948117	51.3	1148	6	2	3	0	C	(50,55]	1.15196895097705
161	201303	31	3/22/2013	57.19006167	-155.0948117	55.8	1498	5	2	3	0	C	(55,60]	0.738017882051516
162	201303	31	3/22/2013	57.19006167	-155.0948117	58.7	1470	8	2	3	0	C	(55,60]	0.738017882051516
163	201303	32	3/22/2013	57.210485	-155.3542	36.2	356	3	2	3	0	C	(35,40]	0.483815769993045
164	201303	32	3/22/2013	57.210485	-155.3542	38.8	492	3	2	3	0	C	(35,40]	0.483815769993045
165	201303	32	3/22/2013	57.210485	-155.3542	33.9	290	3	2	3	0	C	(30,35]	0.70095896188883
166	201303	32	3/22/2013	57.210485	-155.3542	40.4	532	3	2	3	0	C	(40,45]	2.18388196898253
167	201303	32	3/22/2013	57.210485	-155.3542	37.6	436	3	2	3	0	C	(35,40]	0.483815769993045
168	201303	32	3/22/2013	57.210485	-155.3542	39	398	3	2	3	0	C	(35,40]	0.483815769993045
169	201303	32	3/22/2013	57.210485	-155.3542	35.2	304	3	2	3	0	C	(35,40]	0.483815769993045
170	201303	34	3/22/2013	56.97724167	-155.460755	35.3	358	4	2	3	0	C	(35,40]	0.483815769993045
171	201303	34	3/22/2013	56.97724167	-155.460755	37.4	384	3	2	3	0	C	(35,40]	0.483815769993045
172	201303	34	3/22/2013	56.97724167	-155.460755	33.1	254	3	2	3	0	C	(30,35]	0.70095896188883
173	201303	31	3/22/2013	57.19006167	-155.0948117	61.7	2406	9	3	3	1	C	(60,65]	1.40185486898572
174	201303	31	3/22/2013	57.19006167	-155.0948117	51	1178	5	3	3	1	C	(50,55]	1.15196895097705
175	201303	31	3/22/2013	57.19006167	-155.0948117	49.5	1110	5	3	3	1	C	(45,50]	2.49191062273054
176	201303	31	3/22/2013	57.19006167	-155.0948117	51	1022	6	3	3	1	C	(50,55]	1.15196895097705
177	201303	31	3/22/2013	57.19006167	-155.0948117	67.6	1836	10	3	3	1	C	(65,70]	7.4613588383184
178	201303	31	3/22/2013	57.19006167	-155.0948117	49.6	1020	6	3	3	1	C	(45,50]	2.49191062273054
179	201303	31	3/22/2013	57.19006167	-155.0948117	60.9	1870	10	3	3	1	C	(60,65]	1.40185486898572
180	201303	31	3/22/2013	57.19006167	-155.0948117	53	1500	5	3	3	1	C	(50,55]	1.15196895097705
181	201303	31	3/22/2013	57.19006167	-155.0948117	57.7	1634	6	3	3	1	C	(55,60]	0.738017882051516
182	201303	31	3/22/2013	57.19006167	-155.0948117	56.6	1566	8	3	3	1	C	(55,60]	0.738017882051516
183	201303	31	3/22/2013	57.19006167	-155.0948117	61	2230	8	3	3	1	C	(60,65]	1.40185486898572
184	201303	34	3/22/2013	56.97724167	-155.460755	63.3	2354	8	3	3	1	C	(60,65]	1.40185486898572
185	201303	31	3/22/2013	57.19006167	-155.0948117	57.2	2000	5	4	3	1	C	(55,60]	0.738017882051516
186	201303	25	3/21/2013	57.55093667	-155.4523167	36.8	390	3	1	3	0	B	(35,40]	1.48824292868706
187	201303	26	3/21/2013	57.49773167	-155.079025	34.7	292	3	1	3	0	C	(30,35]	0.70095896188883
188	201303	26	3/21/2013	57.49773167	-155.079025	35.7	336	3	1	3	0	C	(35,40]	0.483815769993045
189	201303	30	3/21/2013	57.43061833	-154.87518	41	602	3	1	3	0	C	(40,45]	2.18388196898253
190	201303	30	3/21/2013	57.43061833	-154.87518	45.3	680	4	1	3	0	C	(45,50]	2.49191062273054
191	201303	30	3/21/2013	57.43061833	-154.87518	35	324	3	1	3	0	C	(30,35]	0.70095896188883
192	201303	25	3/21/2013	57.55093667	-155.4523167	42.6	626	4	2	3	0	B	(40,45]	8.02974886335622
193	201303	25	3/21/2013	57.55093667	-155.4523167	37	404	3	2	3	0	B	(35,40]	1.48824292868706
194	201303	25	3/21/2013	57.55093667	-155.4523167	35.9	328	3	2	3	0	B	(35,40]	1.48824292868706
195	201303	25	3/21/2013	57.55093667	-155.4523167	37.8	420	3	2	3	0	B	(35,40]	1.48824292868706
196	201303	25	3/21/2013	57.55093667	-155.4523167	35.8	360	3	2	3	0	B	(35,40]	1.48824292868706
197	201303	25	3/21/2013	57.55093667	-155.4523167	40	576	4	2	3	0	B	(35,40]	1.48824292868706
198	201303	25	3/21/2013	57.55093667	-155.4523167	39.8	490	3	2	3	0	B	(35,40]	1.48824292868706
199	201303	25	3/21/2013	57.55093667	-155.4523167	38.8	432	4	2	3	0	B	(35,40]	1.48824292868706
200	201303	25	3/21/2013	57.55093667	-155.4523167	35.8	360	3	2	3	0	B	(35,40]	1.48824292868706
201	201303	25	3/21/2013	57.55093667	-155.4523167	38	398	3	2	3	0	B	(35,40]	1.48824292868706
202	201303	26	3/21/2013	57.49773167	-155.079025	35	398	3	2	3	0	C	(30,35]	0.70095896188883
203	201303	26	3/21/2013	57.49773167	-155.079025	39.9	484	3	2	3	0	C	(35,40]	0.483815769993045
204	201303	26	3/21/2013	57.49773167	-155.079025	36.4	348	3	2	3	0	C	(35,40]	0.483815769993045
205	201303	26	3/21/2013	57.49773167	-155.079025	35.8	294	3	2	3	0	C	(35,40]	0.483815769993045
206	201303	26	3/21/2013	57.49773167	-155.079025	35.5	322	3	2	3	0	C	(35,40]	0.483815769993045
207	201303	26	3/21/2013	57.49773167	-155.079025	36.3	352	3	2	3	0	C	(35,40]	0.483815769993045
208	201303	26	3/21/2013	57.49773167	-155.079025	38.5	452	3	2	3	0	C	(35,40]	0.483815769993045
209	201303	26	3/21/2013	57.49773167	-155.079025	38.3	414	3	2	3	0	C	(35,40]	0.483815769993045
210	201303	26	3/21/2013	57.49773167	-155.079025	36.6	352	3	2	3	0	C	(35,40]	0.483815769993045
211	201303	30	3/21/2013	57.43061833	-154.87518	39	466	3	2	3	0	C	(35,40]	0.483815769993045
212	201303	25	3/21/2013	57.55093667	-155.4523167	54.2	1462	6	3	3	1	B	(50,55]	3.4121330662841
213	201303	25	3/21/2013	57.55093667	-155.4523167	64.2	2002	8	3	3	1	B	(60,65]	6.25438675894305
214	201303	25	3/21/2013	57.55093667	-155.4523167	51.6	1334	7	3	3	1	B	(50,55]	3.4121330662841
215	201303	26	3/21/2013	57.49773167	-155.079025	60.1	2202	6	3	3	1	C	(60,65]	1.40185486898572
216	201303	26	3/21/2013	57.49773167	-155.079025	56.4	1482	5	3	3	1	C	(55,60]	0.738017882051516
217	201303	26	3/21/2013	57.49773167	-155.079025	61.2	2206	6	3	3	1	C	(60,65]	1.40185486898572
218	201303	30	3/21/2013	57.43061833	-154.87518	58.9	1814	8	3	3	1	C	(55,60]	0.738017882051516
219	201303	30	3/21/2013	57.43061833	-154.87518	52	1384	6	3	3	1	C	(50,55]	1.15196895097705
220	201303	30	3/21/2013	57.43061833	-154.87518	56.6	1724	7	3	3	1	C	(55,60]	0.738017882051516
221	201303	30	3/21/2013	57.43061833	-154.87518	57.5	1660	6	3	3	1	C	(55,60]	0.738017882051516
222	201303	30	3/21/2013	57.43061833	-154.87518	67.4	1996	10	3	3	1	C	(65,70]	7.4613588383184
223	201303	30	3/21/2013	57.43061833	-154.87518	59.1	2016	6	3	3	1	C	(55,60]	0.738017882051516
224	201303	30	3/21/2013	57.43061833	-154.87518	64	2266	10	3	3	1	C	(60,65]	1.40185486898572
225	201303	30	3/21/2013	57.43061833	-154.87518	62.3	2210	8	3	3	1	C	(60,65]	1.40185486898572
226	201303	30	3/21/2013	57.43061833	-154.87518	64.3	1768	8	3	3	1	C	(60,65]	1.40185486898572
227	201303	30	3/21/2013	57.43061833	-154.87518	53.7	1352	9	3	3	1	C	(50,55]	1.15196895097705
228	201303	30	3/21/2013	57.43061833	-154.87518	53	1350	7	3	3	1	C	(50,55]	1.15196895097705
229	201303	30	3/21/2013	57.43061833	-154.87518	66.7	2180	10	3	3	1	C	(65,70]	7.4613588383184
230	201303	30	3/21/2013	57.43061833	-154.87518	58.2	1480	8	3	3	1	C	(55,60]	0.738017882051516
231	201303	30	3/21/2013	57.43061833	-154.87518	52.2	1270	6	3	3	1	C	(50,55]	1.15196895097705
232	201303	30	3/21/2013	57.43061833	-154.87518	59.3	1874	7	3	3	1	C	(55,60]	0.738017882051516
233	201303	30	3/21/2013	57.43061833	-154.87518	48.7	1000	5	3	3	1	C	(45,50]	2.49191062273054
234	201303	25	3/21/2013	57.55093667	-155.4523167	47.5	870	5	4	3	1	B	(45,50]	5.24078705202797
235	201303	18	3/19/2013	57.65788	-154.4609617	42.3	532	3	1	3	0	C	(40,45]	2.18388196898253
236	201303	18	3/19/2013	57.65788	-154.4609617	35.6	334	3	1	3	0	C	(35,40]	0.483815769993045
237	201303	18	3/19/2013	57.65788	-154.4609617	38	428	3	1	3	0	C	(35,40]	0.483815769993045
238	201303	23	3/19/2013	57.86934667	-154.9511017	39.8	496	3	1	3	0	B	(35,40]	1.48824292868706
239	201303	23	3/19/2013	57.86934667	-154.9511017	36.2	386	3	1	3	0	B	(35,40]	1.48824292868706
240	201303	23	3/19/2013	57.86934667	-154.9511017	35.1	302	3	1	3	0	B	(35,40]	1.48824292868706
241	201303	23	3/19/2013	57.86934667	-154.9511017	41.5	512	3	1	3	0	B	(40,45]	8.02974886335622
242	201303	23	3/19/2013	57.86934667	-154.9511017	35.9	336	3	1	3	0	B	(35,40]	1.48824292868706
243	201303	23	3/19/2013	57.86934667	-154.9511017	37.2	386	3	1	3	0	B	(35,40]	1.48824292868706
244	201303	23	3/19/2013	57.86934667	-154.9511017	36.1	320	3	1	3	0	B	(35,40]	1.48824292868706
245	201303	23	3/19/2013	57.86934667	-154.9511017	33.3	238	3	1	3	0	B	(30,35]	1.91885575523869
246	201303	23	3/19/2013	57.86934667	-154.9511017	36.2	336	4	1	3	0	B	(35,40]	1.48824292868706
247	201303	23	3/19/2013	57.86934667	-154.9511017	35	330	3	1	3	0	B	(30,35]	1.91885575523869
248	201303	23	3/19/2013	57.86934667	-154.9511017	27.2	122	2	1	3	0	B	(25,30]	22.0585159193477
249	201303	23	3/19/2013	57.86934667	-154.9511017	25.3	106	2	1	3	0	B	(25,30]	22.0585159193477
250	201303	23	3/19/2013	57.86934667	-154.9511017	27.6	128	2	1	3	0	B	(25,30]	22.0585159193477
251	201303	23	3/19/2013	57.86934667	-154.9511017	24.6	92	2	1	3	0	B	(20,25]	57.0073140109299
252	201303	24	3/19/2013	57.715695	-154.96769	34.2	284	3	1	3	0	B	(30,35]	1.91885575523869
253	201303	24	3/19/2013	57.715695	-154.96769	26.1	118	2	1	3	0	B	(25,30]	22.0585159193477
254	201303	24	3/19/2013	57.715695	-154.96769	35.9	352	3	1	3	0	B	(35,40]	1.48824292868706
255	201303	24	3/19/2013	57.715695	-154.96769	35.2	326	3	1	3	0	B	(35,40]	1.48824292868706
256	201303	24	3/19/2013	57.715695	-154.96769	38.8	458	3	1	3	0	B	(35,40]	1.48824292868706
257	201303	24	3/19/2013	57.715695	-154.96769	35.9	316	3	1	3	0	B	(35,40]	1.48824292868706
258	201303	24	3/19/2013	57.715695	-154.96769	39	452	3	1	3	0	B	(35,40]	1.48824292868706
259	201303	24	3/19/2013	57.715695	-154.96769	33.7	292	2	1	3	0	B	(30,35]	1.91885575523869
260	201303	24	3/19/2013	57.715695	-154.96769	34.8	322	3	1	3	0	B	(30,35]	1.91885575523869
261	201303	24	3/19/2013	57.715695	-154.96769	34.1	278	3	1	3	0	B	(30,35]	1.91885575523869
262	201303	24	3/19/2013	57.715695	-154.96769	35.3	326	3	1	3	0	B	(35,40]	1.48824292868706
263	201303	24	3/19/2013	57.715695	-154.96769	24.6	90	2	1	3	0	B	(20,25]	57.0073140109299
264	201303	24	3/19/2013	57.715695	-154.96769	28.2	132	2	1	3	0	B	(25,30]	22.0585159193477
265	201303	24	3/19/2013	57.715695	-154.96769	50.8	1026	6	3	3	1	B	(50,55]	3.4121330662841
266	201303	24	3/19/2013	57.715695	-154.96769	53.2	1512	5	3	3	1	B	(50,55]	3.4121330662841
267	201303	24	3/19/2013	57.715695	-154.96769	48.5	1020	4	3	3	1	B	(45,50]	5.24078705202797
268	201303	24	3/19/2013	57.715695	-154.96769	63.5	2012	8	3	3	1	B	(60,65]	6.25438675894305
269	201303	13	3/18/2013	58.01690667	-153.7662417	38.5	422	3	1	3	0	C	(35,40]	0.483815769993045
270	201303	13	3/18/2013	58.01690667	-153.7662417	35.6	312	3	1	3	0	C	(35,40]	0.483815769993045
271	201303	13	3/18/2013	58.01690667	-153.7662417	38.1	410	3	1	3	0	C	(35,40]	0.483815769993045
272	201303	13	3/18/2013	58.01690667	-153.7662417	49.5	984	5	1	3	0	C	(45,50]	2.49191062273054
273	201303	15	3/18/2013	57.95816167	-154.0051117	39.8	496	3	1	3	0	C	(35,40]	0.483815769993045
274	201303	15	3/18/2013	57.95816167	-154.0051117	37.6	430	3	1	3	0	C	(35,40]	0.483815769993045
275	201303	15	3/18/2013	57.95816167	-154.0051117	38.6	450	3	1	3	0	C	(35,40]	0.483815769993045
276	201303	17	3/18/2013	57.91901	-154.6859033	26.2	106	2	1	3	0	A	(25,30]	287.093688929471
277	201303	17	3/18/2013	57.91901	-154.6859033	26.1	122	2	1	3	0	A	(25,30]	287.093688929471
278	201303	17	3/18/2013	57.91901	-154.6859033	41	524	4	1	3	0	A	(40,45]	22.9835012304368
279	201303	13	3/18/2013	58.01690667	-153.7662417	44.8	700	4	2	3	0	C	(40,45]	2.18388196898253
280	201303	13	3/18/2013	58.01690667	-153.7662417	61.3	1882	8	3	3	1	C	(60,65]	1.40185486898572
281	201303	13	3/18/2013	58.01690667	-153.7662417	61	2390	7	3	3	1	C	(60,65]	1.40185486898572
282	201303	13	3/18/2013	58.01690667	-153.7662417	55.1	1644	6	3	3	1	C	(55,60]	0.738017882051516
283	201303	14	3/18/2013	58.15468833	-154.1258067	65.2	1968	9	3	3	1	A	(65,70]	14.796200461091
284	201303	14	3/18/2013	58.15468833	-154.1258067	60.2	2434	8	3	3	1	A	(60,65]	1.64053534572386
285	201303	14	3/18/2013	58.15468833	-154.1258067	58.8	2006	7	3	3	1	A	(55,60]	0.630551822065533
286	201303	14	3/18/2013	58.15468833	-154.1258067	54.5	1486	5	3	3	1	A	(50,55]	0.596830300713466
287	201303	14	3/18/2013	58.15468833	-154.1258067	52.8	1402	5	3	3	1	A	(50,55]	0.596830300713466
288	201303	14	3/18/2013	58.15468833	-154.1258067	46.2	784	4	3	3	1	A	(45,50]	2.38001330633957
289	201303	14	3/18/2013	58.15468833	-154.1258067	55.8	1780	5	3	3	1	A	(55,60]	0.630551822065533
290	201303	14	3/18/2013	58.15468833	-154.1258067	57.6	1652	9	3	3	1	A	(55,60]	0.630551822065533
291	201303	14	3/18/2013	58.15468833	-154.1258067	53	1226	6	3	3	1	A	(50,55]	0.596830300713466
292	201303	14	3/18/2013	58.15468833	-154.1258067	57	1652	6	3	3	1	A	(55,60]	0.630551822065533
293	201303	14	3/18/2013	58.15468833	-154.1258067	53.5	1216	6	3	3	1	A	(50,55]	0.596830300713466
294	201303	14	3/18/2013	58.15468833	-154.1258067	58.1	1724	7	3	3	1	A	(55,60]	0.630551822065533
295	201303	14	3/18/2013	58.15468833	-154.1258067	56.3	1522	5	3	3	1	A	(55,60]	0.630551822065533
296	201303	14	3/18/2013	58.15468833	-154.1258067	51.7	1298	5	3	3	1	A	(50,55]	0.596830300713466
297	201303	14	3/18/2013	58.15468833	-154.1258067	59.8	1948	8	3	3	1	A	(55,60]	0.630551822065533
298	201303	14	3/18/2013	58.15468833	-154.1258067	62.5	2064	8	3	3	1	A	(60,65]	1.64053534572386
299	201303	14	3/18/2013	58.15468833	-154.1258067	50.8	1202	6	3	3	1	A	(50,55]	0.596830300713466
300	201303	14	3/18/2013	58.15468833	-154.1258067	62.1	2284	9	3	3	1	A	(60,65]	1.64053534572386
301	201303	15	3/18/2013	57.95816167	-154.0051117	54.7	1550	7	3	3	1	C	(50,55]	1.15196895097705
302	201303	15	3/18/2013	57.95816167	-154.0051117	56.4	1542	7	3	3	1	C	(55,60]	0.738017882051516
303	201303	15	3/18/2013	57.95816167	-154.0051117	54.2	1272	7	3	3	1	C	(50,55]	1.15196895097705
304	201303	15	3/18/2013	57.95816167	-154.0051117	46.8	726	5	3	3	1	C	(45,50]	2.49191062273054
305	201303	15	3/18/2013	57.95816167	-154.0051117	57.5	1666	6	3	3	1	C	(55,60]	0.738017882051516
306	201303	16	3/18/2013	57.90988333	-154.29992	56.9	1366	7	3	3	1	C	(55,60]	0.738017882051516
307	201303	16	3/18/2013	57.90988333	-154.29992	63.1	2192	10	3	3	1	C	(60,65]	1.40185486898572
308	201303	16	3/18/2013	57.90988333	-154.29992	57.6	1634	7	3	3	1	C	(55,60]	0.738017882051516
309	201303	16	3/18/2013	57.90988333	-154.29992	56.8	1880	6	3	3	1	C	(55,60]	0.738017882051516
310	201303	16	3/18/2013	57.90988333	-154.29992	59.7	1874	6	3	3	1	C	(55,60]	0.738017882051516
311	201303	16	3/18/2013	57.90988333	-154.29992	59.8	2176	6	3	3	1	C	(55,60]	0.738017882051516
312	201303	16	3/18/2013	57.90988333	-154.29992	61.8	2070	7	3	3	1	C	(60,65]	1.40185486898572
313	201303	16	3/18/2013	57.90988333	-154.29992	57.5	1578	6	3	3	1	C	(55,60]	0.738017882051516
314	201303	16	3/18/2013	57.90988333	-154.29992	61.7	2046	9	3	3	1	C	(60,65]	1.40185486898572
315	201303	16	3/18/2013	57.90988333	-154.29992	53.5	1392	6	3	3	1	C	(50,55]	1.15196895097705
316	201303	16	3/18/2013	57.90988333	-154.29992	55.6	1720	8	3	3	1	C	(55,60]	0.738017882051516
317	201303	16	3/18/2013	57.90988333	-154.29992	53.6	1242	6	3	3	1	C	(50,55]	1.15196895097705
318	201303	16	3/18/2013	57.90988333	-154.29992	54.9	1596	6	3	3	1	C	(50,55]	1.15196895097705
319	201303	16	3/18/2013	57.90988333	-154.29992	65	3070	8	3	3	1	C	(60,65]	1.40185486898572
320	201303	16	3/18/2013	57.90988333	-154.29992	50.9	1264	5	3	3	1	C	(50,55]	1.15196895097705
321	201303	16	3/18/2013	57.90988333	-154.29992	50.4	1284	6	3	3	1	C	(50,55]	1.15196895097705
322	201303	16	3/18/2013	57.90988333	-154.29992	59.5	1906	9	3	3	1	C	(55,60]	0.738017882051516
323	201303	16	3/18/2013	57.90988333	-154.29992	53.7	1514	5	3	3	1	C	(50,55]	1.15196895097705
324	201303	16	3/18/2013	57.90988333	-154.29992	57	1706	7	3	3	1	C	(55,60]	0.738017882051516
325	201303	16	3/18/2013	57.90988333	-154.29992	55.7	1520	6	3	3	1	C	(55,60]	0.738017882051516
326	201303	16	3/18/2013	57.90988333	-154.29992	65.2	2092	8	3	3	1	C	(65,70]	7.4613588383184
327	201303	16	3/18/2013	57.90988333	-154.29992	55.2	1486	6	3	3	1	C	(55,60]	0.738017882051516
328	201303	16	3/18/2013	57.90988333	-154.29992	58.6	1782	6	3	3	1	C	(55,60]	0.738017882051516
329	201303	16	3/18/2013	57.90988333	-154.29992	58.4	1976	5	3	3	1	C	(55,60]	0.738017882051516
330	201303	16	3/18/2013	57.90988333	-154.29992	52.1	1150	7	3	3	1	C	(50,55]	1.15196895097705
331	201303	16	3/18/2013	57.90988333	-154.29992	61.8	1742	6	3	3	1	C	(60,65]	1.40185486898572
332	201303	16	3/18/2013	57.90988333	-154.29992	60.2	1770	8	3	3	1	C	(60,65]	1.40185486898572
333	201303	16	3/18/2013	57.90988333	-154.29992	56.7	1446	5	3	3	1	C	(55,60]	0.738017882051516
334	201303	16	3/18/2013	57.90988333	-154.29992	62.1	2102	9	3	3	1	C	(60,65]	1.40185486898572
335	201303	16	3/18/2013	57.90988333	-154.29992	54.2	1408	8	3	3	1	C	(50,55]	1.15196895097705
336	201303	16	3/18/2013	57.90988333	-154.29992	56.4	1870	6	3	3	1	C	(55,60]	0.738017882051516
337	201303	17	3/18/2013	57.91901	-154.6859033	52.8	1212	5	3	3	1	A	(50,55]	0.596830300713466
338	201303	17	3/18/2013	57.91901	-154.6859033	55.3	1444	6	3	3	1	A	(55,60]	0.630551822065533
339	201303	17	3/18/2013	57.91901	-154.6859033	64.7	2520	8	3	3	1	A	(60,65]	1.64053534572386
340	201303	17	3/18/2013	57.91901	-154.6859033	58.1	1660	7	3	3	1	A	(55,60]	0.630551822065533
341	201303	17	3/18/2013	57.91901	-154.6859033	50.2	1236	5	3	3	1	A	(50,55]	0.596830300713466
342	201303	17	3/18/2013	57.91901	-154.6859033	54.4	1536	6	3	3	1	A	(50,55]	0.596830300713466
343	201303	17	3/18/2013	57.91901	-154.6859033	50.8	1148	6	3	3	1	A	(50,55]	0.596830300713466
344	201303	14	3/18/2013	58.15468833	-154.1258067	61.8	2278	8	4	3	1	A	(60,65]	1.64053534572386
345	201303	14	3/18/2013	58.15468833	-154.1258067	53	1592	6	4	3	1	A	(50,55]	0.596830300713466
346	201303	14	3/18/2013	58.15468833	-154.1258067	56.1	1774	6	4	3	1	A	(55,60]	0.630551822065533
347	201303	14	3/18/2013	58.15468833	-154.1258067	51.5	1234	6	4	3	1	A	(50,55]	0.596830300713466
348	201303	14	3/18/2013	58.15468833	-154.1258067	56.9	2024	4	4	3	1	A	(55,60]	0.630551822065533
349	201303	8	3/17/2013	58.25345167	-153.27631	27.2	120	2	1	3	0	C	(25,30]	5.24867720926236
350	201303	8	3/17/2013	58.25345167	-153.27631	55.9	1356	5	1	3	0	C	(55,60]	0.738017882051516
351	201303	8	3/17/2013	58.25345167	-153.27631	48	944	5	1	3	0	C	(45,50]	2.49191062273054
352	201303	8	3/17/2013	58.25345167	-153.27631	47.7	922	5	1	3	0	C	(45,50]	2.49191062273054
353	201303	8	3/17/2013	58.25345167	-153.27631	43.7	718	4	1	3	0	C	(40,45]	2.18388196898253
354	201303	8	3/17/2013	58.25345167	-153.27631	43.4	752	4	1	3	0	C	(40,45]	2.18388196898253
355	201303	9	3/17/2013	58.22974833	-153.5450283	22.9	70	2	1	3	0	C	(20,25]	13.6810098256315
356	201303	8	3/17/2013	58.25345167	-153.27631	48.9	894	4	2	3	0	C	(45,50]	2.49191062273054
357	201303	8	3/17/2013	58.25345167	-153.27631	57.4	1320	9	3	3	1	C	(55,60]	0.738017882051516
358	201303	10	3/17/2013	58.24128167	-154.0384117	60.2	1878	8	3	3	1	A	(60,65]	1.64053534572386
359	201303	10	3/17/2013	58.24128167	-154.0384117	58.5	1770	9	3	3	1	A	(55,60]	0.630551822065533
360	201303	10	3/17/2013	58.24128167	-154.0384117	58.1	1662	8	3	3	1	A	(55,60]	0.630551822065533
361	201303	10	3/17/2013	58.24128167	-154.0384117	57.6	1802	6	3	3	1	A	(55,60]	0.630551822065533
362	201303	10	3/17/2013	58.24128167	-154.0384117	53.9	1432	6	3	3	1	A	(50,55]	0.596830300713466
363	201303	10	3/17/2013	58.24128167	-154.0384117	57.4	1902	6	3	3	1	A	(55,60]	0.630551822065533
364	201303	10	3/17/2013	58.24128167	-154.0384117	52.7	1306	5	3	3	1	A	(50,55]	0.596830300713466
365	201303	10	3/17/2013	58.24128167	-154.0384117	59.7	1916	8	3	3	1	A	(55,60]	0.630551822065533
366	201303	11	3/17/2013	58.22262	-153.90338	53.4	1146	5	3	3	1	A	(50,55]	0.596830300713466
367	201303	11	3/17/2013	58.22262	-153.90338	61.8	2512	8	3	3	1	A	(60,65]	1.64053534572386
368	201303	11	3/17/2013	58.22262	-153.90338	58.4	1866	6	3	3	1	A	(55,60]	0.630551822065533
369	201303	11	3/17/2013	58.22262	-153.90338	56.6	1686	6	3	3	1	A	(55,60]	0.630551822065533
370	201303	11	3/17/2013	58.22262	-153.90338	53.5	1496	6	3	3	1	A	(50,55]	0.596830300713466
371	201303	11	3/17/2013	58.22262	-153.90338	57.1	1554	8	3	3	1	A	(55,60]	0.630551822065533
372	201303	11	3/17/2013	58.22262	-153.90338	55.6	1798	7	3	3	1	A	(55,60]	0.630551822065533
373	201303	11	3/17/2013	58.22262	-153.90338	58.4	1892	7	3	3	1	A	(55,60]	0.630551822065533
374	201303	11	3/17/2013	58.22262	-153.90338	53.1	1238	5	3	3	1	A	(50,55]	0.596830300713466
375	201303	11	3/17/2013	58.22262	-153.90338	57.4	1636	6	3	3	1	A	(55,60]	0.630551822065533
376	201303	11	3/17/2013	58.22262	-153.90338	61.5	1814	8	3	3	1	A	(60,65]	1.64053534572386
377	201303	11	3/17/2013	58.22262	-153.90338	57.7	1860	6	3	3	1	A	(55,60]	0.630551822065533
378	201303	11	3/17/2013	58.22262	-153.90338	49.9	972	6	3	3	1	A	(45,50]	2.38001330633957
379	201303	11	3/17/2013	58.22262	-153.90338	55.4	1486	5	3	3	1	A	(55,60]	0.630551822065533
380	201303	11	3/17/2013	58.22262	-153.90338	57	1760	6	3	3	1	A	(55,60]	0.630551822065533
381	201303	11	3/17/2013	58.22262	-153.90338	50.8	1260	8	3	3	1	A	(50,55]	0.596830300713466
382	201303	11	3/17/2013	58.22262	-153.90338	59.8	1806	7	3	3	1	A	(55,60]	0.630551822065533
383	201303	11	3/17/2013	58.22262	-153.90338	56.2	1564	6	3	3	1	A	(55,60]	0.630551822065533
384	201303	11	3/17/2013	58.22262	-153.90338	52.5	1126	5	3	3	1	A	(50,55]	0.596830300713466
385	201303	11	3/17/2013	58.22262	-153.90338	62.8	2122	9	3	3	1	A	(60,65]	1.64053534572386
386	201303	11	3/17/2013	58.22262	-153.90338	53	1394	6	4	3	1	A	(50,55]	0.596830300713466
387	201203	12	3/26/2012	58.01002833	-153.7114883	40.7	550	4	1	3	0	C	(40,45]	3.75852618507372
388	201203	12	3/26/2012	58.01002833	-153.7114883	40.8	488	5	1	3	0	C	(40,45]	3.75852618507372
389	201203	12	3/26/2012	58.01002833	-153.7114883	44.3	746	4	2	3	0	C	(40,45]	3.75852618507372
390	201203	12	3/26/2012	58.01002833	-153.7114883	51.5	1212	5	2	3	0	C	(50,55]	4.07980160319308
391	201203	12	3/26/2012	58.01002833	-153.7114883	40.4	492	4	2	3	0	C	(40,45]	3.75852618507372
392	201203	12	3/26/2012	58.01002833	-153.7114883	46.3	880	6	2	3	0	C	(45,50]	2.9490803361226
393	201203	12	3/26/2012	58.01002833	-153.7114883	47.9	748	5	2	3	0	C	(45,50]	2.9490803361226
394	201203	12	3/26/2012	58.01002833	-153.7114883	51.3	1096	6	2	3	0	C	(50,55]	4.07980160319308
395	201203	12	3/26/2012	58.01002833	-153.7114883	48.7	958	5	2	3	0	C	(45,50]	2.9490803361226
396	201203	12	3/26/2012	58.01002833	-153.7114883	46.6	772	5	2	3	0	C	(45,50]	2.9490803361226
397	201203	12	3/26/2012	58.01002833	-153.7114883	44.7	712	5	2	3	0	C	(40,45]	3.75852618507372
398	201203	12	3/26/2012	58.01002833	-153.7114883	47.1	794	4	2	3	0	C	(45,50]	2.9490803361226
399	201203	12	3/26/2012	58.01002833	-153.7114883	44	616	4	2	3	0	C	(40,45]	3.75852618507372
400	201203	12	3/26/2012	58.01002833	-153.7114883	46.7	750	6	2	3	0	C	(45,50]	2.9490803361226
401	201203	12	3/26/2012	58.01002833	-153.7114883	39.3	492	4	2	3	0	C	(35,40]	12.2218904936461
402	201203	12	3/26/2012	58.01002833	-153.7114883	46.9	774	5	2	3	0	C	(45,50]	2.9490803361226
403	201203	12	3/26/2012	58.01002833	-153.7114883	43.5	564	4	2	3	0	C	(40,45]	3.75852618507372
404	201203	12	3/26/2012	58.01002833	-153.7114883	49.7	1140	5	3	3	1	C	(45,50]	2.9490803361226
405	201203	12	3/26/2012	58.01002833	-153.7114883	49.3	1010	4	3	3	1	C	(45,50]	2.9490803361226
406	201203	12	3/26/2012	58.01002833	-153.7114883	60.6	1964	6	3	3	1	C	(60,65]	13.9020768427442
407	201203	12	3/26/2012	58.01002833	-153.7114883	55.7	1630	7	3	3	1	C	(55,60]	5.2180033240082
408	201203	12	3/26/2012	58.01002833	-153.7114883	56.9	1650	6	3	3	1	C	(55,60]	5.2180033240082
409	201203	12	3/26/2012	58.01002833	-153.7114883	52.6	1366	6	3	3	1	C	(50,55]	4.07980160319308
410	201203	12	3/26/2012	58.01002833	-153.7114883	53.6	1288	5	3	3	1	C	(50,55]	4.07980160319308
411	201203	12	3/26/2012	58.01002833	-153.7114883	50.4	1138	5	3	3	1	C	(50,55]	4.07980160319308
412	201203	12	3/26/2012	58.01002833	-153.7114883	50.1	1150	5	3	3	1	C	(50,55]	4.07980160319308
413	201203	12	3/26/2012	58.01002833	-153.7114883	52.3	1240	5	3	3	1	C	(50,55]	4.07980160319308
414	201203	12	3/26/2012	58.01002833	-153.7114883	47	964	5	3	3	1	C	(45,50]	2.9490803361226
415	201203	12	3/26/2012	58.01002833	-153.7114883	58.3	1994	6	3	3	1	C	(55,60]	5.2180033240082
416	201203	12	3/26/2012	58.01002833	-153.7114883	56.8	1326	6	3	3	1	C	(55,60]	5.2180033240082
417	201203	12	3/26/2012	58.01002833	-153.7114883	46.4	792	5	3	3	1	C	(45,50]	2.9490803361226
418	201203	12	3/26/2012	58.01002833	-153.7114883	51.5	1238	6	3	3	1	C	(50,55]	4.07980160319308
419	201203	12	3/26/2012	58.01002833	-153.7114883	49.7	972	5	3	3	1	C	(45,50]	2.9490803361226
420	201203	12	3/26/2012	58.01002833	-153.7114883	60.1	1862	7	3	3	1	C	(60,65]	13.9020768427442
421	201203	13	3/26/2012	58.29090667	-153.946485	57.9	1762	6	3	3	1	A	(55,60]	1.44276196983488
422	201203	13	3/26/2012	58.29090667	-153.946485	59.4	1712	9	3	3	1	A	(55,60]	1.44276196983488
423	201203	13	3/26/2012	58.29090667	-153.946485	48.2	836	5	3	3	1	A	(45,50]	1.24140605301436
424	201203	13	3/26/2012	58.29090667	-153.946485	60.1	1758	6	3	3	1	A	(60,65]	6.77683964781889
425	201203	13	3/26/2012	58.29090667	-153.946485	60.7	2086	6	3	3	1	A	(60,65]	6.77683964781889
426	201203	13	3/26/2012	58.29090667	-153.946485	62.5	2298	6	3	3	1	A	(60,65]	6.77683964781889
427	201203	13	3/26/2012	58.29090667	-153.946485	52.1	1114	5	3	3	1	A	(50,55]	1.18607017575694
428	201203	13	3/26/2012	58.29090667	-153.946485	59.6	1842	6	3	3	1	A	(55,60]	1.44276196983488
429	201203	13	3/26/2012	58.29090667	-153.946485	58.6	1842	7	3	3	1	A	(55,60]	1.44276196983488
430	201203	13	3/26/2012	58.29090667	-153.946485	57.9	1710	6	3	3	1	A	(55,60]	1.44276196983488
431	201203	13	3/26/2012	58.29090667	-153.946485	52.2	1302	5	3	3	1	A	(50,55]	1.18607017575694
432	201203	13	3/26/2012	58.29090667	-153.946485	48.3	1010	5	3	3	1	A	(45,50]	1.24140605301436
433	201203	13	3/26/2012	58.29090667	-153.946485	58.8	2034	8	3	3	1	A	(55,60]	1.44276196983488
434	201203	13	3/26/2012	58.29090667	-153.946485	49.6	1062	5	3	3	1	A	(45,50]	1.24140605301436
435	201203	13	3/26/2012	58.29090667	-153.946485	56.8	1896	5	3	3	1	A	(55,60]	1.44276196983488
436	201203	13	3/26/2012	58.29090667	-153.946485	54.7	1422	5	3	3	1	A	(50,55]	1.18607017575694
437	201203	13	3/26/2012	58.29090667	-153.946485	56.4	1812	6	3	3	1	A	(55,60]	1.44276196983488
438	201203	13	3/26/2012	58.29090667	-153.946485	58.8	1670	6	3	3	1	A	(55,60]	1.44276196983488
439	201203	13	3/26/2012	58.29090667	-153.946485	50.9	1298	5	3	3	1	A	(50,55]	1.18607017575694
440	201203	13	3/26/2012	58.29090667	-153.946485	51.1	1284	5	3	3	1	A	(50,55]	1.18607017575694
441	201203	13	3/26/2012	58.29090667	-153.946485	50.6	1216	5	3	3	1	A	(50,55]	1.18607017575694
442	201203	13	3/26/2012	58.29090667	-153.946485	62.7	1986	7	3	3	1	A	(60,65]	6.77683964781889
443	201203	13	3/26/2012	58.29090667	-153.946485	51.2	1282	5	3	3	1	A	(50,55]	1.18607017575694
444	201203	13	3/26/2012	58.29090667	-153.946485	55.1	1606	6	3	3	1	A	(55,60]	1.44276196983488
445	201203	13	3/26/2012	58.29090667	-153.946485	50.9	1086	5	3	3	1	A	(50,55]	1.18607017575694
446	201203	13	3/26/2012	58.29090667	-153.946485	59.1	1714	6	3	3	1	A	(55,60]	1.44276196983488
447	201203	13	3/26/2012	58.29090667	-153.946485	54.6	1204	5	3	3	1	A	(50,55]	1.18607017575694
448	201203	13	3/26/2012	58.29090667	-153.946485	50.3	1148	4	3	3	1	A	(50,55]	1.18607017575694
449	201203	13	3/26/2012	58.29090667	-153.946485	52.8	1404	6	3	3	1	A	(50,55]	1.18607017575694
450	201203	13	3/26/2012	58.29090667	-153.946485	54.8	1410	6	3	3	1	A	(50,55]	1.18607017575694
451	201203	13	3/26/2012	58.29090667	-153.946485	55.5	1614	6	3	3	1	A	(55,60]	1.44276196983488
452	201203	13	3/26/2012	58.29090667	-153.946485	54.8	1514	6	3	3	1	A	(50,55]	1.18607017575694
453	201203	13	3/26/2012	58.29090667	-153.946485	51.5	1204	4	3	3	1	A	(50,55]	1.18607017575694
454	201203	13	3/26/2012	58.29090667	-153.946485	53.7	1348	6	3	3	1	A	(50,55]	1.18607017575694
455	201203	13	3/26/2012	58.29090667	-153.946485	58.6	2054	6	3	3	1	A	(55,60]	1.44276196983488
456	201203	13	3/26/2012	58.29090667	-153.946485	49.7	1194	5	3	3	1	A	(45,50]	1.24140605301436
457	201203	13	3/26/2012	58.29090667	-153.946485	47.6	914	5	3	3	1	A	(45,50]	1.24140605301436
458	201203	13	3/26/2012	58.29090667	-153.946485	48.7	976	5	3	3	1	A	(45,50]	1.24140605301436
459	201203	8	3/25/2012	57.649765	-155.0868883	18.9	46	2	1	3	0	B	(15,20]	82.6169450379346
460	201203	8	3/25/2012	57.649765	-155.0868883	40.6	478	4	1	3	0	B	(40,45]	5.65713438491394
461	201203	8	3/25/2012	57.649765	-155.0868883	43.9	606	4	1	3	0	B	(40,45]	5.65713438491394
462	201203	8	3/25/2012	57.649765	-155.0868883	41.4	516	5	1	3	0	B	(40,45]	5.65713438491394
463	201203	8	3/25/2012	57.649765	-155.0868883	44.1	570	4	1	3	0	B	(40,45]	5.65713438491394
464	201203	9	3/25/2012	57.73642333	-154.54321	23	78	2	1	3	0	C	(20,25]	1.39950586778879
465	201203	9	3/25/2012	57.73642333	-154.54321	26.3	122	2	1	3	0	C	(25,30]	11.5811454820124
466	201203	9	3/25/2012	57.73642333	-154.54321	23.5	92	2	1	3	0	C	(20,25]	1.39950586778879
467	201203	9	3/25/2012	57.73642333	-154.54321	21	68	2	1	3	0	C	(20,25]	1.39950586778879
468	201203	9	3/25/2012	57.73642333	-154.54321	23.5	88	2	1	3	0	C	(20,25]	1.39950586778879
469	201203	9	3/25/2012	57.73642333	-154.54321	25.3	108	2	1	3	0	C	(25,30]	11.5811454820124
470	201203	9	3/25/2012	57.73642333	-154.54321	24	94	2	1	3	0	C	(20,25]	1.39950586778879
471	201203	9	3/25/2012	57.73642333	-154.54321	23.5	94	2	1	3	0	C	(20,25]	1.39950586778879
472	201203	9	3/25/2012	57.73642333	-154.54321	24.4	98	2	1	3	0	C	(20,25]	1.39950586778879
473	201203	9	3/25/2012	57.73642333	-154.54321	22.1	72	2	1	3	0	C	(20,25]	1.39950586778879
474	201203	9	3/25/2012	57.73642333	-154.54321	23.2	82	2	1	3	0	C	(20,25]	1.39950586778879
475	201203	9	3/25/2012	57.73642333	-154.54321	35.8	328	4	1	3	0	C	(35,40]	12.2218904936461
476	201203	9	3/25/2012	57.73642333	-154.54321	34.5	320	3	1	3	0	C	(30,35]	16.6147987031465
477	201203	9	3/25/2012	57.73642333	-154.54321	36.4	330	3	1	3	0	C	(35,40]	12.2218904936461
478	201203	9	3/25/2012	57.73642333	-154.54321	40.1	472	3	1	3	0	C	(40,45]	3.75852618507372
479	201203	9	3/25/2012	57.73642333	-154.54321	42.3	538	4	1	3	0	C	(40,45]	3.75852618507372
480	201203	9	3/25/2012	57.73642333	-154.54321	34.4	296	3	1	3	0	C	(30,35]	16.6147987031465
481	201203	11	3/25/2012	57.979205	-154.4297933	26.5	120	2	1	3	0	A	(25,30]	75.6232828407823
482	201203	11	3/25/2012	57.979205	-154.4297933	21.1	62	2	1	3	0	A	(20,25]	14.4424903152064
483	201203	11	3/25/2012	57.979205	-154.4297933	33.5	268	3	1	3	0	A	(30,35]	80.5393393067636
484	201203	8	3/25/2012	57.649765	-155.0868883	49.5	868	5	2	3	0	B	(45,50]	3.7880252426757
485	201203	8	3/25/2012	57.649765	-155.0868883	47.1	746	4	2	3	0	B	(45,50]	3.7880252426757
486	201203	8	3/25/2012	57.649765	-155.0868883	48.3	888	5	2	3	0	B	(45,50]	3.7880252426757
487	201203	8	3/25/2012	57.649765	-155.0868883	46.4	726	5	2	3	0	B	(45,50]	3.7880252426757
488	201203	8	3/25/2012	57.649765	-155.0868883	45.6	712	5	2	3	0	B	(45,50]	3.7880252426757
489	201203	8	3/25/2012	57.649765	-155.0868883	45.2	716	4	2	3	0	B	(45,50]	3.7880252426757
490	201203	8	3/25/2012	57.649765	-155.0868883	44.9	712	4	2	3	0	B	(40,45]	5.65713438491394
491	201203	8	3/25/2012	57.649765	-155.0868883	47.5	782	5	2	3	0	B	(45,50]	3.7880252426757
492	201203	8	3/25/2012	57.649765	-155.0868883	48.5	810	5	2	3	0	B	(45,50]	3.7880252426757
493	201203	8	3/25/2012	57.649765	-155.0868883	52.2	1036	5	2	3	0	B	(50,55]	4.89209219600124
494	201203	8	3/25/2012	57.649765	-155.0868883	44	628	5	2	3	0	B	(40,45]	5.65713438491394
495	201203	8	3/25/2012	57.649765	-155.0868883	42.6	582	5	2	3	0	B	(40,45]	5.65713438491394
496	201203	8	3/25/2012	57.649765	-155.0868883	43.8	634	4	2	3	0	B	(40,45]	5.65713438491394
497	201203	8	3/25/2012	57.649765	-155.0868883	47	814	4	2	3	0	B	(45,50]	3.7880252426757
498	201203	8	3/25/2012	57.649765	-155.0868883	45.8	672	4	2	3	0	B	(45,50]	3.7880252426757
499	201203	8	3/25/2012	57.649765	-155.0868883	42.2	544	4	2	3	0	B	(40,45]	5.65713438491394
500	201203	8	3/25/2012	57.649765	-155.0868883	47.2	684	4	2	3	0	B	(45,50]	3.7880252426757
501	201203	8	3/25/2012	57.649765	-155.0868883	48.7	906	4	2	3	0	B	(45,50]	3.7880252426757
502	201203	8	3/25/2012	57.649765	-155.0868883	47.9	816	5	2	3	0	B	(45,50]	3.7880252426757
503	201203	8	3/25/2012	57.649765	-155.0868883	50.2	874	5	2	3	0	B	(50,55]	4.89209219600124
504	201203	8	3/25/2012	57.649765	-155.0868883	44.8	648	5	2	3	0	B	(40,45]	5.65713438491394
505	201203	8	3/25/2012	57.649765	-155.0868883	43	588	4	2	3	0	B	(40,45]	5.65713438491394
506	201203	8	3/25/2012	57.649765	-155.0868883	45.4	640	4	2	3	0	B	(45,50]	3.7880252426757
507	201203	8	3/25/2012	57.649765	-155.0868883	44.6	660	4	2	3	0	B	(40,45]	5.65713438491394
508	201203	8	3/25/2012	57.649765	-155.0868883	42.1	586	4	2	3	0	B	(40,45]	5.65713438491394
509	201203	8	3/25/2012	57.649765	-155.0868883	46.7	734	4	2	3	0	B	(45,50]	3.7880252426757
510	201203	9	3/25/2012	57.73642333	-154.54321	43.4	612	4	2	3	0	C	(40,45]	3.75852618507372
511	201203	9	3/25/2012	57.73642333	-154.54321	38.4	400	4	2	3	0	C	(35,40]	12.2218904936461
512	201203	9	3/25/2012	57.73642333	-154.54321	45.4	774	4	2	3	0	C	(45,50]	2.9490803361226
513	201203	9	3/25/2012	57.73642333	-154.54321	42.7	560	4	2	3	0	C	(40,45]	3.75852618507372
514	201203	9	3/25/2012	57.73642333	-154.54321	43.5	656	4	2	3	0	C	(40,45]	3.75852618507372
515	201203	9	3/25/2012	57.73642333	-154.54321	43.4	666	4	2	3	0	C	(40,45]	3.75852618507372
516	201203	10	3/25/2012	57.87649167	-154.9049383	42.6	600	5	2	3	0	A	(40,45]	4.28787185869742
517	201203	8	3/25/2012	57.649765	-155.0868883	47	720	5	3	3	1	B	(45,50]	3.7880252426757
518	201203	8	3/25/2012	57.649765	-155.0868883	47.5	744	4	3	3	1	B	(45,50]	3.7880252426757
519	201203	8	3/25/2012	57.649765	-155.0868883	45.8	898	5	3	3	1	B	(45,50]	3.7880252426757
520	201203	9	3/25/2012	57.73642333	-154.54321	46.3	864	5	3	3	1	C	(45,50]	2.9490803361226
521	201203	9	3/25/2012	57.73642333	-154.54321	50.5	1030	6	3	3	1	C	(50,55]	4.07980160319308
522	201203	9	3/25/2012	57.73642333	-154.54321	58.5	1532	7	3	3	1	C	(55,60]	5.2180033240082
523	201203	9	3/25/2012	57.73642333	-154.54321	47.7	852	5	3	3	1	C	(45,50]	2.9490803361226
524	201203	9	3/25/2012	57.73642333	-154.54321	52.4	1198	6	3	3	1	C	(50,55]	4.07980160319308
525	201203	9	3/25/2012	57.73642333	-154.54321	50.4	1122	5	3	3	1	C	(50,55]	4.07980160319308
526	201203	9	3/25/2012	57.73642333	-154.54321	56.1	1584	6	3	3	1	C	(55,60]	5.2180033240082
527	201203	9	3/25/2012	57.73642333	-154.54321	53.9	1134	7	3	3	1	C	(50,55]	4.07980160319308
528	201203	9	3/25/2012	57.73642333	-154.54321	55.5	1552	6	3	3	1	C	(55,60]	5.2180033240082
529	201203	9	3/25/2012	57.73642333	-154.54321	44.2	696	4	3	3	1	C	(40,45]	3.75852618507372
530	201203	9	3/25/2012	57.73642333	-154.54321	56.4	1574	6	3	3	1	C	(55,60]	5.2180033240082
531	201203	9	3/25/2012	57.73642333	-154.54321	49.4	1100	6	3	3	1	C	(45,50]	2.9490803361226
532	201203	9	3/25/2012	57.73642333	-154.54321	45.2	782	5	3	3	1	C	(45,50]	2.9490803361226
533	201203	9	3/25/2012	57.73642333	-154.54321	46.3	650	5	3	3	1	C	(45,50]	2.9490803361226
534	201203	9	3/25/2012	57.73642333	-154.54321	48.5	846	5	3	3	1	C	(45,50]	2.9490803361226
535	201203	9	3/25/2012	57.73642333	-154.54321	47.4	870	5	3	3	1	C	(45,50]	2.9490803361226
536	201203	9	3/25/2012	57.73642333	-154.54321	49.7	1064	5	3	3	1	C	(45,50]	2.9490803361226
537	201203	9	3/25/2012	57.73642333	-154.54321	50.4	1048	5	3	3	1	C	(50,55]	4.07980160319308
538	201203	9	3/25/2012	57.73642333	-154.54321	63.5	2194	7	3	3	1	C	(60,65]	13.9020768427442
539	201203	9	3/25/2012	57.73642333	-154.54321	55.9	1326	7	3	3	1	C	(55,60]	5.2180033240082
540	201203	9	3/25/2012	57.73642333	-154.54321	51.4	1130	5	3	3	1	C	(50,55]	4.07980160319308
541	201203	9	3/25/2012	57.73642333	-154.54321	56.8	1350	6	3	3	1	C	(55,60]	5.2180033240082
542	201203	9	3/25/2012	57.73642333	-154.54321	56.1	1582	5	3	3	1	C	(55,60]	5.2180033240082
543	201203	9	3/25/2012	57.73642333	-154.54321	51.2	1128	4	3	3	1	C	(50,55]	4.07980160319308
544	201203	9	3/25/2012	57.73642333	-154.54321	56.3	1448	7	3	3	1	C	(55,60]	5.2180033240082
545	201203	9	3/25/2012	57.73642333	-154.54321	55.9	1320	7	3	3	1	C	(55,60]	5.2180033240082
546	201203	9	3/25/2012	57.73642333	-154.54321	50	1138	5	3	3	1	C	(45,50]	2.9490803361226
547	201203	9	3/25/2012	57.73642333	-154.54321	53.9	1286	6	3	3	1	C	(50,55]	4.07980160319308
548	201203	9	3/25/2012	57.73642333	-154.54321	50	1172	5	3	3	1	C	(45,50]	2.9490803361226
549	201203	9	3/25/2012	57.73642333	-154.54321	54.1	1214	5	3	3	1	C	(50,55]	4.07980160319308
550	201203	9	3/25/2012	57.73642333	-154.54321	51.3	1086	5	3	3	1	C	(50,55]	4.07980160319308
551	201203	9	3/25/2012	57.73642333	-154.54321	53.1	1062	5	3	3	1	C	(50,55]	4.07980160319308
552	201203	9	3/25/2012	57.73642333	-154.54321	48	884	5	3	3	1	C	(45,50]	2.9490803361226
553	201203	9	3/25/2012	57.73642333	-154.54321	60	1692	7	3	3	1	C	(55,60]	5.2180033240082
554	201203	9	3/25/2012	57.73642333	-154.54321	52.7	1310	5	3	3	1	C	(50,55]	4.07980160319308
555	201203	9	3/25/2012	57.73642333	-154.54321	51.6	1066	6	3	3	1	C	(50,55]	4.07980160319308
556	201203	9	3/25/2012	57.73642333	-154.54321	48.1	922	5	3	3	1	C	(45,50]	2.9490803361226
557	201203	9	3/25/2012	57.73642333	-154.54321	49.7	992	5	3	3	1	C	(45,50]	2.9490803361226
558	201203	9	3/25/2012	57.73642333	-154.54321	44.9	684	4	3	3	1	C	(40,45]	3.75852618507372
559	201203	10	3/25/2012	57.87649167	-154.9049383	53	1376	7	3	3	1	A	(50,55]	1.18607017575694
560	201203	10	3/25/2012	57.87649167	-154.9049383	56.2	1516	6	3	3	1	A	(55,60]	1.44276196983488
561	201203	10	3/25/2012	57.87649167	-154.9049383	46.9	960	5	3	3	1	A	(45,50]	1.24140605301436
562	201203	10	3/25/2012	57.87649167	-154.9049383	50.8	1064	5	3	3	1	A	(50,55]	1.18607017575694
563	201203	10	3/25/2012	57.87649167	-154.9049383	51.7	1242	5	3	3	1	A	(50,55]	1.18607017575694
564	201203	10	3/25/2012	57.87649167	-154.9049383	52.8	1174	6	3	3	1	A	(50,55]	1.18607017575694
565	201203	10	3/25/2012	57.87649167	-154.9049383	51.9	1344	6	3	3	1	A	(50,55]	1.18607017575694
566	201203	10	3/25/2012	57.87649167	-154.9049383	47	906	5	3	3	1	A	(45,50]	1.24140605301436
567	201203	10	3/25/2012	57.87649167	-154.9049383	45.2	854	4	3	3	1	A	(45,50]	1.24140605301436
568	201203	10	3/25/2012	57.87649167	-154.9049383	47.1	828	5	3	3	1	A	(45,50]	1.24140605301436
569	201203	10	3/25/2012	57.87649167	-154.9049383	57	1252	7	3	3	1	A	(55,60]	1.44276196983488
570	201203	10	3/25/2012	57.87649167	-154.9049383	46.7	794	4	3	3	1	A	(45,50]	1.24140605301436
571	201203	10	3/25/2012	57.87649167	-154.9049383	49.9	1106	6	3	3	1	A	(45,50]	1.24140605301436
572	201203	10	3/25/2012	57.87649167	-154.9049383	49	1060	5	3	3	1	A	(45,50]	1.24140605301436
573	201203	10	3/25/2012	57.87649167	-154.9049383	59.4	1642	8	3	3	1	A	(55,60]	1.44276196983488
574	201203	10	3/25/2012	57.87649167	-154.9049383	51	1178	5	3	3	1	A	(50,55]	1.18607017575694
575	201203	10	3/25/2012	57.87649167	-154.9049383	62.2	1522	7	3	3	1	A	(60,65]	6.77683964781889
576	201203	10	3/25/2012	57.87649167	-154.9049383	56.1	1274	6	3	3	1	A	(55,60]	1.44276196983488
577	201203	10	3/25/2012	57.87649167	-154.9049383	46.8	864	5	3	3	1	A	(45,50]	1.24140605301436
578	201203	10	3/25/2012	57.87649167	-154.9049383	43.2	672	4	3	3	1	A	(40,45]	4.28787185869742
579	201203	10	3/25/2012	57.87649167	-154.9049383	51	1160	5	3	3	1	A	(50,55]	1.18607017575694
580	201203	10	3/25/2012	57.87649167	-154.9049383	56.2	1532	6	3	3	1	A	(55,60]	1.44276196983488
581	201203	11	3/25/2012	57.979205	-154.4297933	48.8	1022	5	3	3	1	A	(45,50]	1.24140605301436
582	201203	11	3/25/2012	57.979205	-154.4297933	49	1016	6	3	3	1	A	(45,50]	1.24140605301436
583	201203	11	3/25/2012	57.979205	-154.4297933	54.2	1526	5	3	3	1	A	(50,55]	1.18607017575694
584	201203	11	3/25/2012	57.979205	-154.4297933	57	1600	7	3	3	1	A	(55,60]	1.44276196983488
585	201203	11	3/25/2012	57.979205	-154.4297933	49	1060	5	3	3	1	A	(45,50]	1.24140605301436
586	201203	11	3/25/2012	57.979205	-154.4297933	51	1298	5	3	3	1	A	(50,55]	1.18607017575694
587	201203	11	3/25/2012	57.979205	-154.4297933	50.6	1180	5	3	3	1	A	(50,55]	1.18607017575694
588	201203	11	3/25/2012	57.979205	-154.4297933	47	968	5	3	3	1	A	(45,50]	1.24140605301436
589	201203	11	3/25/2012	57.979205	-154.4297933	53.8	1506	7	3	3	1	A	(50,55]	1.18607017575694
590	201203	11	3/25/2012	57.979205	-154.4297933	48.1	864	5	3	3	1	A	(45,50]	1.24140605301436
591	201203	11	3/25/2012	57.979205	-154.4297933	42.5	606	4	3	3	1	A	(40,45]	4.28787185869742
592	201203	11	3/25/2012	57.979205	-154.4297933	43.6	764	4	3	3	1	A	(40,45]	4.28787185869742
593	201203	11	3/25/2012	57.979205	-154.4297933	46.9	894	6	3	3	1	A	(45,50]	1.24140605301436
594	201203	11	3/25/2012	57.979205	-154.4297933	50	1006	5	3	3	1	A	(45,50]	1.24140605301436
595	201203	11	3/25/2012	57.979205	-154.4297933	48	998	6	3	3	1	A	(45,50]	1.24140605301436
596	201203	11	3/25/2012	57.979205	-154.4297933	52.5	1190	7	3	3	1	A	(50,55]	1.18607017575694
597	201203	11	3/25/2012	57.979205	-154.4297933	45.5	844	4	3	3	1	A	(45,50]	1.24140605301436
598	201203	11	3/25/2012	57.979205	-154.4297933	46.4	896	5	3	3	1	A	(45,50]	1.24140605301436
599	201203	11	3/25/2012	57.979205	-154.4297933	47.3	990	5	3	3	1	A	(45,50]	1.24140605301436
600	201203	5	3/24/2012	57.02347	-155.745545	22.5	80	2	1	3	0	C	(20,25]	1.39950586778879
601	201203	5	3/24/2012	57.02347	-155.745545	20.4	58	2	1	3	0	C	(20,25]	1.39950586778879
602	201203	5	3/24/2012	57.02347	-155.745545	34.1	282	3	1	3	0	C	(30,35]	16.6147987031465
603	201203	6	3/24/2012	57.28127333	-155.61508	24.5	98	2	1	3	0	B	(20,25]	3.31650894788765
604	201203	6	3/24/2012	57.28127333	-155.61508	22.3	70	2	1	3	0	B	(20,25]	3.31650894788765
605	201203	6	3/24/2012	57.28127333	-155.61508	21.3	62	2	1	3	0	B	(20,25]	3.31650894788765
606	201203	6	3/24/2012	57.28127333	-155.61508	23.6	84	2	1	3	0	B	(20,25]	3.31650894788765
607	201203	6	3/24/2012	57.28127333	-155.61508	43.2	568	4	1	3	0	B	(40,45]	5.65713438491394
608	201203	6	3/24/2012	57.28127333	-155.61508	34.8	394	4	1	3	0	B	(30,35]	19.7937828912059
609	201203	6	3/24/2012	57.28127333	-155.61508	34.5	298	3	1	3	0	B	(30,35]	19.7937828912059
610	201203	6	3/24/2012	57.28127333	-155.61508	34.5	296	3	1	3	0	B	(30,35]	19.7937828912059
611	201203	6	3/24/2012	57.28127333	-155.61508	32.7	240	4	1	3	0	B	(30,35]	19.7937828912059
612	201203	6	3/24/2012	57.28127333	-155.61508	32.6	234	3	1	3	0	B	(30,35]	19.7937828912059
613	201203	6	3/24/2012	57.28127333	-155.61508	34.9	300	3	1	3	0	B	(30,35]	19.7937828912059
614	201203	7	3/24/2012	57.59549833	-155.3318633	26.4	106	2	1	3	0	B	(25,30]	18.9223154676716
615	201203	7	3/24/2012	57.59549833	-155.3318633	22.8	82	2	1	3	0	B	(20,25]	3.31650894788765
616	201203	7	3/24/2012	57.59549833	-155.3318633	22.1	82	2	1	3	0	B	(20,25]	3.31650894788765
617	201203	7	3/24/2012	57.59549833	-155.3318633	21.6	68	2	1	3	0	B	(20,25]	3.31650894788765
618	201203	7	3/24/2012	57.59549833	-155.3318633	22.6	78	2	1	3	0	B	(20,25]	3.31650894788765
619	201203	7	3/24/2012	57.59549833	-155.3318633	25.1	102	2	1	3	0	B	(25,30]	18.9223154676716
620	201203	5	3/24/2012	57.02347	-155.745545	45.4	698	5	2	3	0	C	(45,50]	2.9490803361226
621	201203	5	3/24/2012	57.02347	-155.745545	45	750	4	2	3	0	C	(40,45]	3.75852618507372
622	201203	5	3/24/2012	57.02347	-155.745545	43.9	668	5	2	3	0	C	(40,45]	3.75852618507372
623	201203	5	3/24/2012	57.02347	-155.745545	46.4	792	4	2	3	0	C	(45,50]	2.9490803361226
624	201203	5	3/24/2012	57.02347	-155.745545	46.6	784	4	2	3	0	C	(45,50]	2.9490803361226
625	201203	5	3/24/2012	57.02347	-155.745545	42.8	584	4	2	3	0	C	(40,45]	3.75852618507372
626	201203	5	3/24/2012	57.02347	-155.745545	41.5	528	4	2	3	0	C	(40,45]	3.75852618507372
627	201203	5	3/24/2012	57.02347	-155.745545	40.7	522	4	2	3	0	C	(40,45]	3.75852618507372
628	201203	5	3/24/2012	57.02347	-155.745545	49.1	894	4	2	3	0	C	(45,50]	2.9490803361226
629	201203	5	3/24/2012	57.02347	-155.745545	46.7	746	5	2	3	0	C	(45,50]	2.9490803361226
630	201203	6	3/24/2012	57.28127333	-155.61508	45	792	5	2	3	0	B	(40,45]	5.65713438491394
631	201203	6	3/24/2012	57.28127333	-155.61508	44.8	640	5	2	3	0	B	(40,45]	5.65713438491394
632	201203	6	3/24/2012	57.28127333	-155.61508	42.7	562	4	2	3	0	B	(40,45]	5.65713438491394
633	201203	6	3/24/2012	57.28127333	-155.61508	40.7	514	3	2	3	0	B	(40,45]	5.65713438491394
634	201203	6	3/24/2012	57.28127333	-155.61508	41.7	562	4	2	3	0	B	(40,45]	5.65713438491394
635	201203	6	3/24/2012	57.28127333	-155.61508	41.5	554	4	2	3	0	B	(40,45]	5.65713438491394
636	201203	6	3/24/2012	57.28127333	-155.61508	37.2	370	3	2	3	0	B	(35,40]	16.8801360680997
637	201203	6	3/24/2012	57.28127333	-155.61508	39.7	440	4	2	3	0	B	(35,40]	16.8801360680997
638	201203	7	3/24/2012	57.59549833	-155.3318633	48.2	862	4	2	3	0	B	(45,50]	3.7880252426757
639	201203	7	3/24/2012	57.59549833	-155.3318633	48.3	782	5	2	3	0	B	(45,50]	3.7880252426757
640	201203	7	3/24/2012	57.59549833	-155.3318633	46.5	682	4	2	3	0	B	(45,50]	3.7880252426757
641	201203	5	3/24/2012	57.02347	-155.745545	51.6	1192	5	3	3	1	C	(50,55]	4.07980160319308
642	201203	5	3/24/2012	57.02347	-155.745545	56.9	1622	7	3	3	1	C	(55,60]	5.2180033240082
643	201203	5	3/24/2012	57.02347	-155.745545	51.5	1204	7	3	3	1	C	(50,55]	4.07980160319308
644	201203	5	3/24/2012	57.02347	-155.745545	61.2	1826	7	3	3	1	C	(60,65]	13.9020768427442
645	201203	5	3/24/2012	57.02347	-155.745545	57.6	1412	6	3	3	1	C	(55,60]	5.2180033240082
646	201203	5	3/24/2012	57.02347	-155.745545	62.5	2286	8	3	3	1	C	(60,65]	13.9020768427442
647	201203	5	3/24/2012	57.02347	-155.745545	59.6	1916	9	3	3	1	C	(55,60]	5.2180033240082
648	201203	5	3/24/2012	57.02347	-155.745545	56.5	1420	7	3	3	1	C	(55,60]	5.2180033240082
649	201203	5	3/24/2012	57.02347	-155.745545	49.8	1214	5	3	3	1	C	(45,50]	2.9490803361226
650	201203	5	3/24/2012	57.02347	-155.745545	57.3	1586	7	3	3	1	C	(55,60]	5.2180033240082
651	201203	5	3/24/2012	57.02347	-155.745545	54.6	1396	6	3	3	1	C	(50,55]	4.07980160319308
652	201203	5	3/24/2012	57.02347	-155.745545	48.6	1110	5	3	3	1	C	(45,50]	2.9490803361226
653	201203	5	3/24/2012	57.02347	-155.745545	42	508	4	3	3	1	C	(40,45]	3.75852618507372
654	201203	5	3/24/2012	57.02347	-155.745545	51.1	946	5	3	3	1	C	(50,55]	4.07980160319308
655	201203	6	3/24/2012	57.28127333	-155.61508	63.1	2404	6	3	3	1	B	(60,65]	16.3316507656017
656	201203	6	3/24/2012	57.28127333	-155.61508	50.3	1018	5	3	3	1	B	(50,55]	4.89209219600124
657	201203	6	3/24/2012	57.28127333	-155.61508	58.8	1740	7	3	3	1	B	(55,60]	6.08695386662893
658	201203	6	3/24/2012	57.28127333	-155.61508	44.4	654	4	3	3	1	B	(40,45]	5.65713438491394
659	201203	6	3/24/2012	57.28127333	-155.61508	46	794	5	3	3	1	B	(45,50]	3.7880252426757
660	201203	6	3/24/2012	57.28127333	-155.61508	55.2	1562	6	3	3	1	B	(55,60]	6.08695386662893
661	201203	7	3/24/2012	57.59549833	-155.3318633	54.9	1384	5	3	3	1	B	(50,55]	4.89209219600124
662	201203	7	3/24/2012	57.59549833	-155.3318633	60.2	1732	6	3	3	1	B	(60,65]	16.3316507656017
663	201203	7	3/24/2012	57.59549833	-155.3318633	58.3	1720	7	3	3	1	B	(55,60]	6.08695386662893
664	201203	7	3/24/2012	57.59549833	-155.3318633	50.5	1020	5	3	3	1	B	(50,55]	4.89209219600124
665	201203	7	3/24/2012	57.59549833	-155.3318633	59.3	1476	6	3	3	1	B	(55,60]	6.08695386662893
666	201203	7	3/24/2012	57.59549833	-155.3318633	46.8	938	4	3	3	1	B	(45,50]	3.7880252426757
667	201203	7	3/24/2012	57.59549833	-155.3318633	51.5	1242	5	3	3	1	B	(50,55]	4.89209219600124
668	201203	7	3/24/2012	57.59549833	-155.3318633	49.7	984	5	3	3	1	B	(45,50]	3.7880252426757
669	201203	7	3/24/2012	57.59549833	-155.3318633	46.1	796	4	3	3	1	B	(45,50]	3.7880252426757
670	201203	7	3/24/2012	57.59549833	-155.3318633	45.5	756	5	3	3	1	B	(45,50]	3.7880252426757
671	201203	7	3/24/2012	57.59549833	-155.3318633	50.7	798	7	3	3	1	B	(50,55]	4.89209219600124
672	201203	7	3/24/2012	57.59549833	-155.3318633	50.1	840	6	3	3	1	B	(50,55]	4.89209219600124
673	201203	7	3/24/2012	57.59549833	-155.3318633	51.6	986	4	3	3	1	B	(50,55]	4.89209219600124
674	201203	7	3/24/2012	57.59549833	-155.3318633	46.2	702	5	3	3	1	B	(45,50]	3.7880252426757
675	201203	7	3/24/2012	57.59549833	-155.3318633	41.3	554	4	3	3	1	B	(40,45]	5.65713438491394
676	201203	7	3/24/2012	57.59549833	-155.3318633	43	696	4	4	3	1	B	(40,45]	5.65713438491394
677	201203	3	3/23/2012	56.34175333	-156.187805	31.5	208	2	1	3	0	C	(30,35]	16.6147987031465
678	201203	3	3/23/2012	56.34175333	-156.187805	31.2	214	3	1	3	0	C	(30,35]	16.6147987031465
679	201203	3	3/23/2012	56.34175333	-156.187805	37.4	392	4	1	3	0	C	(35,40]	12.2218904936461
680	201203	3	3/23/2012	56.34175333	-156.187805	24.2	86	2	1	3	0	C	(20,25]	1.39950586778879
681	201203	3	3/23/2012	56.34175333	-156.187805	24.2	82	2	1	3	0	C	(20,25]	1.39950586778879
682	201203	3	3/23/2012	56.34175333	-156.187805	24.2	88	2	1	3	0	C	(20,25]	1.39950586778879
683	201203	3	3/23/2012	56.34175333	-156.187805	24.9	96	2	1	3	0	C	(20,25]	1.39950586778879
684	201203	4	3/23/2012	56.58210833	-156.047965	33.7	278	3	1	3	0	C	(30,35]	16.6147987031465
685	201203	4	3/23/2012	56.58210833	-156.047965	35.2	310	3	1	3	0	C	(35,40]	12.2218904936461
686	201203	4	3/23/2012	56.58210833	-156.047965	20.9	66	2	1	3	0	C	(20,25]	1.39950586778879
687	201203	4	3/23/2012	56.58210833	-156.047965	23.5	98	2	1	3	0	C	(20,25]	1.39950586778879
688	201203	4	3/23/2012	56.58210833	-156.047965	21.6	70	2	1	3	0	C	(20,25]	1.39950586778879
689	201203	3	3/23/2012	56.34175333	-156.187805	43.9	566	4	2	3	0	C	(40,45]	3.75852618507372
690	201203	3	3/23/2012	56.34175333	-156.187805	51	964	6	2	3	0	C	(50,55]	4.07980160319308
691	201203	3	3/23/2012	56.34175333	-156.187805	46	722	6	2	3	0	C	(45,50]	2.9490803361226
692	201203	3	3/23/2012	56.34175333	-156.187805	37	394	4	2	3	0	C	(35,40]	12.2218904936461
693	201203	3	3/23/2012	56.34175333	-156.187805	44.1	642	4	2	3	0	C	(40,45]	3.75852618507372
694	201203	3	3/23/2012	56.34175333	-156.187805	28.3	172	3	2	3	0	C	(25,30]	11.5811454820124
695	201203	3	3/23/2012	56.34175333	-156.187805	49	784	5	2	3	0	C	(45,50]	2.9490803361226
696	201203	3	3/23/2012	56.34175333	-156.187805	54.4	1214	5	2	3	0	C	(50,55]	4.07980160319308
697	201203	3	3/23/2012	56.34175333	-156.187805	45.6	684	4	2	3	0	C	(45,50]	2.9490803361226
698	201203	3	3/23/2012	56.34175333	-156.187805	45	654	5	2	3	0	C	(40,45]	3.75852618507372
699	201203	3	3/23/2012	56.34175333	-156.187805	50.3	954	6	2	3	0	C	(50,55]	4.07980160319308
700	201203	3	3/23/2012	56.34175333	-156.187805	53.6	1104	5	2	3	0	C	(50,55]	4.07980160319308
701	201203	3	3/23/2012	56.34175333	-156.187805	46.3	662	4	2	3	0	C	(45,50]	2.9490803361226
702	201203	3	3/23/2012	56.34175333	-156.187805	45.8	752	4	2	3	0	C	(45,50]	2.9490803361226
703	201203	3	3/23/2012	56.34175333	-156.187805	48.4	670	5	2	3	0	C	(45,50]	2.9490803361226
704	201203	3	3/23/2012	56.34175333	-156.187805	37.7	350	3	2	3	0	C	(35,40]	12.2218904936461
705	201203	3	3/23/2012	56.34175333	-156.187805	42.1	570	4	2	3	0	C	(40,45]	3.75852618507372
706	201203	3	3/23/2012	56.34175333	-156.187805	43	596	4	2	3	0	C	(40,45]	3.75852618507372
707	201203	3	3/23/2012	56.34175333	-156.187805	46.7	750	4	2	3	0	C	(45,50]	2.9490803361226
708	201203	3	3/23/2012	56.34175333	-156.187805	41.3	502	5	2	3	0	C	(40,45]	3.75852618507372
709	201203	3	3/23/2012	56.34175333	-156.187805	51	1002	5	2	3	0	C	(50,55]	4.07980160319308
710	201203	3	3/23/2012	56.34175333	-156.187805	45.1	768	4	2	3	0	C	(45,50]	2.9490803361226
711	201203	3	3/23/2012	56.34175333	-156.187805	45.7	722	4	2	3	0	C	(45,50]	2.9490803361226
712	201203	3	3/23/2012	56.34175333	-156.187805	50.2	926	5	2	3	0	C	(50,55]	4.07980160319308
713	201203	3	3/23/2012	56.34175333	-156.187805	52.4	1296	5	2	3	0	C	(50,55]	4.07980160319308
714	201203	3	3/23/2012	56.34175333	-156.187805	39.5	482	4	2	3	0	C	(35,40]	12.2218904936461
715	201203	3	3/23/2012	56.34175333	-156.187805	48.9	962	5	2	3	0	C	(45,50]	2.9490803361226
716	201203	3	3/23/2012	56.34175333	-156.187805	44	672	4	2	3	0	C	(40,45]	3.75852618507372
717	201203	3	3/23/2012	56.34175333	-156.187805	46.1	762	4	2	3	0	C	(45,50]	2.9490803361226
718	201203	3	3/23/2012	56.34175333	-156.187805	44.2	590	5	2	3	0	C	(40,45]	3.75852618507372
719	201203	3	3/23/2012	56.34175333	-156.187805	47.2	872	4	2	3	0	C	(45,50]	2.9490803361226
720	201203	4	3/23/2012	56.58210833	-156.047965	42.5	616	4	2	3	0	C	(40,45]	3.75852618507372
721	201203	4	3/23/2012	56.58210833	-156.047965	42.8	576	4	2	3	0	C	(40,45]	3.75852618507372
722	201203	4	3/23/2012	56.58210833	-156.047965	44	642	4	2	3	0	C	(40,45]	3.75852618507372
723	201203	4	3/23/2012	56.58210833	-156.047965	41.3	452	4	2	3	0	C	(40,45]	3.75852618507372
724	201203	4	3/23/2012	56.58210833	-156.047965	52.4	1042	4	2	3	0	C	(50,55]	4.07980160319308
725	201203	4	3/23/2012	56.58210833	-156.047965	48.1	774	4	2	3	0	C	(45,50]	2.9490803361226
726	201203	4	3/23/2012	56.58210833	-156.047965	50.8	944	5	2	3	0	C	(50,55]	4.07980160319308
727	201203	4	3/23/2012	56.58210833	-156.047965	47.7	866	5	2	3	0	C	(45,50]	2.9490803361226
728	201203	4	3/23/2012	56.58210833	-156.047965	46.1	806	4	2	3	0	C	(45,50]	2.9490803361226
729	201203	4	3/23/2012	56.58210833	-156.047965	47.1	798	4	2	3	0	C	(45,50]	2.9490803361226
730	201203	4	3/23/2012	56.58210833	-156.047965	44.4	590	4	2	3	0	C	(40,45]	3.75852618507372
731	201203	4	3/23/2012	56.58210833	-156.047965	53	1146	6	2	3	0	C	(50,55]	4.07980160319308
732	201203	4	3/23/2012	56.58210833	-156.047965	46.1	616	5	2	3	0	C	(45,50]	2.9490803361226
733	201203	4	3/23/2012	56.58210833	-156.047965	42.5	572	4	2	3	0	C	(40,45]	3.75852618507372
734	201203	4	3/23/2012	56.58210833	-156.047965	42.6	590	4	2	3	0	C	(40,45]	3.75852618507372
735	201203	4	3/23/2012	56.58210833	-156.047965	45	652	4	2	3	0	C	(40,45]	3.75852618507372
736	201203	4	3/23/2012	56.58210833	-156.047965	42.8	546	4	2	3	0	C	(40,45]	3.75852618507372
737	201203	4	3/23/2012	56.58210833	-156.047965	43.3	550	5	2	3	0	C	(40,45]	3.75852618507372
738	201203	4	3/23/2012	56.58210833	-156.047965	44	644	4	2	3	0	C	(40,45]	3.75852618507372
739	201203	4	3/23/2012	56.58210833	-156.047965	43.8	624	4	2	3	0	C	(40,45]	3.75852618507372
740	201203	4	3/23/2012	56.58210833	-156.047965	43.3	684	4	2	3	0	C	(40,45]	3.75852618507372
741	201203	4	3/23/2012	56.58210833	-156.047965	43	672	4	2	3	0	C	(40,45]	3.75852618507372
742	201203	4	3/23/2012	56.58210833	-156.047965	40.3	528	4	2	3	0	C	(40,45]	3.75852618507372
743	201203	3	3/23/2012	56.34175333	-156.187805	59.9	1896	6	3	3	1	C	(55,60]	5.2180033240082
744	201203	3	3/23/2012	56.34175333	-156.187805	61.1	1796	7	3	3	1	C	(60,65]	13.9020768427442
745	201203	3	3/23/2012	56.34175333	-156.187805	59.9	1792	7	3	3	1	C	(55,60]	5.2180033240082
746	201203	3	3/23/2012	56.34175333	-156.187805	56.9	1382	5	3	3	1	C	(55,60]	5.2180033240082
747	201203	3	3/23/2012	56.34175333	-156.187805	52.2	1194	6	3	3	1	C	(50,55]	4.07980160319308
748	201203	3	3/23/2012	56.34175333	-156.187805	56.9	1236	6	3	3	1	C	(55,60]	5.2180033240082
749	201203	3	3/23/2012	56.34175333	-156.187805	47.9	866	4	3	3	1	C	(45,50]	2.9490803361226
750	201203	3	3/23/2012	56.34175333	-156.187805	47.5	856	5	3	3	1	C	(45,50]	2.9490803361226
751	201203	4	3/23/2012	56.58210833	-156.047965	59.7	1936	6	3	3	1	C	(55,60]	5.2180033240082
752	201203	4	3/23/2012	56.58210833	-156.047965	54.3	1060	6	3	3	1	C	(50,55]	4.07980160319308
753	201203	4	3/23/2012	56.58210833	-156.047965	59.3	1660	7	3	3	1	C	(55,60]	5.2180033240082
754	201203	4	3/23/2012	56.58210833	-156.047965	53.8	1178	5	3	3	1	C	(50,55]	4.07980160319308
755	201203	4	3/23/2012	56.58210833	-156.047965	51.2	1018	6	3	3	1	C	(50,55]	4.07980160319308
756	201203	4	3/23/2012	56.58210833	-156.047965	49.2	1120	5	3	3	1	C	(45,50]	2.9490803361226
757	201203	4	3/23/2012	56.58210833	-156.047965	51.7	906	6	3	3	1	C	(50,55]	4.07980160319308
758	201203	4	3/23/2012	56.58210833	-156.047965	67.5	1714	10	5	3	1	C	(65,70]	71.8806843568834
759	201002	20	3/27/2010	58.0487	-154.2089	50.9	1230	5	3	3	1	A	(50,55]	5.52531323107707
760	201002	20	3/27/2010	58.0487	-154.2089	51.7	1220	4	3	3	1	A	(50,55]	5.52531323107707
761	201002	20	3/27/2010	58.0487	-154.2089	56.5	1510	6	3	3	1	A	(55,60]	6.87209077473713
762	201002	20	3/27/2010	58.0487	-154.2089	44.6	784	4	3	3	1	A	(40,45]	13.6553545936247
763	201002	20	3/27/2010	58.0487	-154.2089	60.9	2006	10	3	3	1	A	(60,65]	7.9357244898074
764	201002	20	3/27/2010	58.0487	-154.2089	53.9	1584	6	3	3	1	A	(50,55]	5.52531323107707
765	201002	20	3/27/2010	58.0487	-154.2089	67.5	2748	10	4	3	1	A	(65,70]	20.0684848846499
766	201002	17	3/26/2010	57.5279	-155.1879	35.5	332	3	1	3	0	B	(35,40]	11.0199089609245
767	201002	17	3/26/2010	57.5279	-155.1879	38.4	440	3	1	3	0	B	(35,40]	11.0199089609245
768	201002	17	3/26/2010	57.5279	-155.1879	35.9	326	4	1	3	0	B	(35,40]	11.0199089609245
769	201002	18	3/26/2010	57.7031	-155.2212	32.5	228	3	1	3	0	B	(30,35]	3.58562715635997
770	201002	17	3/26/2010	57.5279	-155.1879	36	362	4	2	3	0	B	(35,40]	11.0199089609245
771	201002	17	3/26/2010	57.5279	-155.1879	50.8	1308	5	2	3	0	B	(50,55]	2.33489016921377
772	201002	17	3/26/2010	57.5279	-155.1879	41.1	476	4	2	3	0	B	(40,45]	5.17149747722145
773	201002	17	3/26/2010	57.5279	-155.1879	35.8	320	3	2	3	0	B	(35,40]	11.0199089609245
774	201002	17	3/26/2010	57.5279	-155.1879	38.7	396	3	2	3	0	B	(35,40]	11.0199089609245
775	201002	17	3/26/2010	57.5279	-155.1879	38	376	4	2	3	0	B	(35,40]	11.0199089609245
776	201002	17	3/26/2010	57.5279	-155.1879	39.3	452	3	2	3	0	B	(35,40]	11.0199089609245
777	201002	18	3/26/2010	57.7031	-155.2212	38.9	428	3	2	3	0	B	(35,40]	11.0199089609245
778	201002	17	3/26/2010	57.5279	-155.1879	49.9	1102	5	3	3	1	B	(45,50]	2.5529783008208
779	201002	17	3/26/2010	57.5279	-155.1879	67.5	2788	10	3	3	1	B	(65,70]	7.1091339749154
780	201002	17	3/26/2010	57.5279	-155.1879	55.4	1470	5	3	3	1	B	(55,60]	2.84394024543015
781	201002	17	3/26/2010	57.5279	-155.1879	63.6	2252	10	3	3	1	B	(60,65]	3.12015634235026
782	201002	17	3/26/2010	57.5279	-155.1879	50.7	1222	6	3	3	1	B	(50,55]	2.33489016921377
783	201002	17	3/26/2010	57.5279	-155.1879	58.1	1998	6	3	3	1	B	(55,60]	2.84394024543015
784	201002	18	3/26/2010	57.7031	-155.2212	53.3	1384	5	3	3	1	B	(50,55]	2.33489016921377
785	201002	18	3/26/2010	57.7031	-155.2212	48.1	906	4	3	3	1	B	(45,50]	2.5529783008208
786	201002	18	3/26/2010	57.7031	-155.2212	59	1904	7	3	3	1	B	(55,60]	2.84394024543015
787	201002	18	3/26/2010	57.7031	-155.2212	61.7	2162	10	3	3	1	B	(60,65]	3.12015634235026
788	201002	18	3/26/2010	57.7031	-155.2212	49.1	1146	4	3	3	1	B	(45,50]	2.5529783008208
789	201002	18	3/26/2010	57.7031	-155.2212	47.2	946	5	3	3	1	B	(45,50]	2.5529783008208
790	201002	19	3/26/2010	57.7355	-154.9578	64	2376	7	3	3	1	B	(60,65]	3.12015634235026
791	201002	19	3/26/2010	57.7355	-154.9578	58	1820	7	3	3	1	B	(55,60]	2.84394024543015
792	201002	19	3/26/2010	57.7355	-154.9578	66.2	2746	9	3	3	1	B	(65,70]	7.1091339749154
793	201002	19	3/26/2010	57.7355	-154.9578	60.9	2196	7	3	3	1	B	(60,65]	3.12015634235026
794	201002	19	3/26/2010	57.7355	-154.9578	61.3	1854	6	3	3	1	B	(60,65]	3.12015634235026
795	201002	19	3/26/2010	57.7355	-154.9578	48.2	1028	5	3	3	1	B	(45,50]	2.5529783008208
796	201002	19	3/26/2010	57.7355	-154.9578	65.8	2466	9	3	3	1	B	(65,70]	7.1091339749154
797	201002	19	3/26/2010	57.7355	-154.9578	60.6	1774	10	3	3	1	B	(60,65]	3.12015634235026
798	201002	19	3/26/2010	57.7355	-154.9578	52.7	1432	6	3	3	1	B	(50,55]	2.33489016921377
799	201002	19	3/26/2010	57.7355	-154.9578	52.4	1600	5	3	3	1	B	(50,55]	2.33489016921377
800	201002	19	3/26/2010	57.7355	-154.9578	55.1	1512	5	3	3	1	B	(55,60]	2.84394024543015
801	201002	19	3/26/2010	57.7355	-154.9578	62.1	2128	8	3	3	1	B	(60,65]	3.12015634235026
802	201002	19	3/26/2010	57.7355	-154.9578	58.3	1820	5	3	3	1	B	(55,60]	2.84394024543015
803	201002	19	3/26/2010	57.7355	-154.9578	67.7	3208	10	3	3	1	B	(65,70]	7.1091339749154
804	201002	19	3/26/2010	57.7355	-154.9578	63.4	2320	10	3	3	1	B	(60,65]	3.12015634235026
805	201002	19	3/26/2010	57.7355	-154.9578	64.4	2474	7	3	3	1	B	(60,65]	3.12015634235026
806	201002	19	3/26/2010	57.7355	-154.9578	57.7	1736	6	3	3	1	B	(55,60]	2.84394024543015
807	201002	19	3/26/2010	57.7355	-154.9578	45.4	804	6	3	3	1	B	(45,50]	2.5529783008208
808	201002	18	3/26/2010	57.7031	-155.2212	43.9	724	4	4	3	1	B	(40,45]	5.17149747722145
809	201002	19	3/26/2010	57.7355	-154.9578	61	1906	6	4	3	1	B	(60,65]	3.12015634235026
810	201002	14	3/25/2010	57.2616	-155.6092	45.4	758	5	2	3	0	B	(45,50]	2.5529783008208
811	201002	16	3/25/2010	57.4915	-155.6328	44.5	706	4	2	3	0	B	(40,45]	5.17149747722145
812	201002	14	3/25/2010	57.2616	-155.6092	54.7	1608	8	3	3	1	B	(50,55]	2.33489016921377
813	201002	14	3/25/2010	57.2616	-155.6092	65.1	2414	10	3	3	1	B	(65,70]	7.1091339749154
814	201002	14	3/25/2010	57.2616	-155.6092	49.9	1298	4	3	3	1	B	(45,50]	2.5529783008208
815	201002	14	3/25/2010	57.2616	-155.6092	48.2	926	5	3	3	1	B	(45,50]	2.5529783008208
816	201002	14	3/25/2010	57.2616	-155.6092	57.7	1866	7	3	3	1	B	(55,60]	2.84394024543015
817	201002	14	3/25/2010	57.2616	-155.6092	48.2	1002	5	3	3	1	B	(45,50]	2.5529783008208
818	201002	14	3/25/2010	57.2616	-155.6092	54.6	1558	5	3	3	1	B	(50,55]	2.33489016921377
819	201002	14	3/25/2010	57.2616	-155.6092	47.6	1218	5	3	3	1	B	(45,50]	2.5529783008208
820	201002	14	3/25/2010	57.2616	-155.6092	49	1038	6	3	3	1	B	(45,50]	2.5529783008208
821	201002	14	3/25/2010	57.2616	-155.6092	64	2202	10	3	3	1	B	(60,65]	3.12015634235026
822	201002	14	3/25/2010	57.2616	-155.6092	64.1	2226	8	3	3	1	B	(60,65]	3.12015634235026
823	201002	14	3/25/2010	57.2616	-155.6092	54.5	1476	4	3	3	1	B	(50,55]	2.33489016921377
824	201002	14	3/25/2010	57.2616	-155.6092	51.1	1174	5	3	3	1	B	(50,55]	2.33489016921377
825	201002	14	3/25/2010	57.2616	-155.6092	52.2	1148	6	3	3	1	B	(50,55]	2.33489016921377
826	201002	14	3/25/2010	57.2616	-155.6092	57.8	1834	6	3	3	1	B	(55,60]	2.84394024543015
827	201002	14	3/25/2010	57.2616	-155.6092	66.5	2760	7	3	3	1	B	(65,70]	7.1091339749154
828	201002	14	3/25/2010	57.2616	-155.6092	56.5	1934	5	3	3	1	B	(55,60]	2.84394024543015
829	201002	14	3/25/2010	57.2616	-155.6092	47.6	1018	4	3	3	1	B	(45,50]	2.5529783008208
830	201002	14	3/25/2010	57.2616	-155.6092	63.8	2926	10	3	3	1	B	(60,65]	3.12015634235026
831	201002	14	3/25/2010	57.2616	-155.6092	57.5	1800	6	3	3	1	B	(55,60]	2.84394024543015
832	201002	14	3/25/2010	57.2616	-155.6092	56.3	1900	6	3	3	1	B	(55,60]	2.84394024543015
833	201002	14	3/25/2010	57.2616	-155.6092	44.5	802	5	3	3	1	B	(40,45]	5.17149747722145
834	201002	14	3/25/2010	57.2616	-155.6092	46.3	984	5	3	3	1	B	(45,50]	2.5529783008208
835	201002	14	3/25/2010	57.2616	-155.6092	55.3	1402	7	3	3	1	B	(55,60]	2.84394024543015
836	201002	14	3/25/2010	57.2616	-155.6092	50.6	1338	5	3	3	1	B	(50,55]	2.33489016921377
837	201002	14	3/25/2010	57.2616	-155.6092	40.6	580	4	3	3	1	B	(40,45]	5.17149747722145
838	201002	14	3/25/2010	57.2616	-155.6092	50.1	1200	4	3	3	1	B	(50,55]	2.33489016921377
839	201002	15	3/25/2010	57.4072	-155.7281	48.1	928	5	3	3	1	B	(45,50]	2.5529783008208
840	201002	15	3/25/2010	57.4072	-155.7281	59.6	2134	6	3	3	1	B	(55,60]	2.84394024543015
841	201002	15	3/25/2010	57.4072	-155.7281	53	1464	5	3	3	1	B	(50,55]	2.33489016921377
842	201002	15	3/25/2010	57.4072	-155.7281	65.8	2574	7	3	3	1	B	(65,70]	7.1091339749154
843	201002	15	3/25/2010	57.4072	-155.7281	62.6	2680	5	3	3	1	B	(60,65]	3.12015634235026
844	201002	15	3/25/2010	57.4072	-155.7281	56.2	1756	5	3	3	1	B	(55,60]	2.84394024543015
845	201002	15	3/25/2010	57.4072	-155.7281	58.5	1938	5	3	3	1	B	(55,60]	2.84394024543015
846	201002	15	3/25/2010	57.4072	-155.7281	61.1	2382	10	3	3	1	B	(60,65]	3.12015634235026
847	201002	15	3/25/2010	57.4072	-155.7281	54.9	1572	5	3	3	1	B	(50,55]	2.33489016921377
848	201002	15	3/25/2010	57.4072	-155.7281	53.2	1414	5	3	3	1	B	(50,55]	2.33489016921377
849	201002	15	3/25/2010	57.4072	-155.7281	53	1354	6	3	3	1	B	(50,55]	2.33489016921377
850	201002	15	3/25/2010	57.4072	-155.7281	67.7	2988	10	3	3	1	B	(65,70]	7.1091339749154
851	201002	15	3/25/2010	57.4072	-155.7281	49.9	1068	5	3	3	1	B	(45,50]	2.5529783008208
852	201002	15	3/25/2010	57.4072	-155.7281	50.1	1038	5	3	3	1	B	(50,55]	2.33489016921377
853	201002	15	3/25/2010	57.4072	-155.7281	53.5	1326	5	3	3	1	B	(50,55]	2.33489016921377
854	201002	15	3/25/2010	57.4072	-155.7281	51.5	1104	6	3	3	1	B	(50,55]	2.33489016921377
855	201002	15	3/25/2010	57.4072	-155.7281	55.5	1688	5	3	3	1	B	(55,60]	2.84394024543015
856	201002	15	3/25/2010	57.4072	-155.7281	54.9	1530	7	3	3	1	B	(50,55]	2.33489016921377
857	201002	15	3/25/2010	57.4072	-155.7281	66.8	2882	9	3	3	1	B	(65,70]	7.1091339749154
858	201002	15	3/25/2010	57.4072	-155.7281	56.6	1888	5	3	3	1	B	(55,60]	2.84394024543015
859	201002	15	3/25/2010	57.4072	-155.7281	63.7	2284	7	3	3	1	B	(60,65]	3.12015634235026
860	201002	15	3/25/2010	57.4072	-155.7281	65	2626	10	3	3	1	B	(60,65]	3.12015634235026
861	201002	15	3/25/2010	57.4072	-155.7281	60.6	2248	6	3	3	1	B	(60,65]	3.12015634235026
862	201002	15	3/25/2010	57.4072	-155.7281	54.3	1616	5	3	3	1	B	(50,55]	2.33489016921377
863	201002	15	3/25/2010	57.4072	-155.7281	51.8	1198	5	3	3	1	B	(50,55]	2.33489016921377
864	201002	15	3/25/2010	57.4072	-155.7281	65.9	2624	10	3	3	1	B	(65,70]	7.1091339749154
865	201002	15	3/25/2010	57.4072	-155.7281	55.3	1624	5	3	3	1	B	(55,60]	2.84394024543015
866	201002	15	3/25/2010	57.4072	-155.7281	71.1	2756	10	3	3	1	B	(70,75]	32.3188714916049
867	201002	15	3/25/2010	57.4072	-155.7281	65	2410	10	3	3	1	B	(60,65]	3.12015634235026
868	201002	15	3/25/2010	57.4072	-155.7281	53.6	1502	5	3	3	1	B	(50,55]	2.33489016921377
869	201002	16	3/25/2010	57.4915	-155.6328	63.9	2126	10	3	3	1	B	(60,65]	3.12015634235026
870	201002	16	3/25/2010	57.4915	-155.6328	66	2646	9	3	3	1	B	(65,70]	7.1091339749154
871	201002	16	3/25/2010	57.4915	-155.6328	61.9	1818	10	3	3	1	B	(60,65]	3.12015634235026
872	201002	16	3/25/2010	57.4915	-155.6328	61.8	1948	10	3	3	1	B	(60,65]	3.12015634235026
873	201002	16	3/25/2010	57.4915	-155.6328	49.7	970	5	3	3	1	B	(45,50]	2.5529783008208
874	201002	16	3/25/2010	57.4915	-155.6328	46.7	808	5	3	3	1	B	(45,50]	2.5529783008208
875	201002	16	3/25/2010	57.4915	-155.6328	49.8	1064	6	3	3	1	B	(45,50]	2.5529783008208
876	201002	16	3/25/2010	57.4915	-155.6328	45.4	822	5	3	3	1	B	(45,50]	2.5529783008208
877	201002	12	3/24/2010	56.6219	-155.7376	40.1	476	4	1	3	0	C	(40,45]	2.46483824670009
878	201002	12	3/24/2010	56.6219	-155.7376	46.7	836	5	1	3	0	C	(45,50]	2.10799666831953
879	201002	12	3/24/2010	56.6219	-155.7376	38	432	4	1	3	0	C	(35,40]	2.70629704363655
880	201002	12	3/24/2010	56.6219	-155.7376	35.1	312	3	1	3	0	C	(35,40]	2.70629704363655
881	201002	12	3/24/2010	56.6219	-155.7376	35.2	316	3	1	3	0	C	(35,40]	2.70629704363655
882	201002	12	3/24/2010	56.6219	-155.7376	41.7	564	4	1	3	0	C	(40,45]	2.46483824670009
883	201002	12	3/24/2010	56.6219	-155.7376	47.1	798	4	1	3	0	C	(45,50]	2.10799666831953
884	201002	12	3/24/2010	56.6219	-155.7376	49.6	974	5	1	3	0	C	(45,50]	2.10799666831953
885	201002	12	3/24/2010	56.6219	-155.7376	44.3	708	5	1	3	0	C	(40,45]	2.46483824670009
886	201002	12	3/24/2010	56.6219	-155.7376	38.3	442	3	1	3	0	C	(35,40]	2.70629704363655
887	201002	12	3/24/2010	56.6219	-155.7376	35.9	346	3	1	3	0	C	(35,40]	2.70629704363655
888	201002	12	3/24/2010	56.6219	-155.7376	36	344	3	1	3	0	C	(35,40]	2.70629704363655
889	201002	12	3/24/2010	56.6219	-155.7376	38.5	432	3	2	3	0	C	(35,40]	2.70629704363655
890	201002	13	3/24/2010	56.9304	-155.2208	53.2	1224	4	2	3	0	C	(50,55]	2.51318586929733
891	201002	13	3/24/2010	56.9304	-155.2208	39	476	3	2	3	0	C	(35,40]	2.70629704363655
892	201002	13	3/24/2010	56.9304	-155.2208	48.1	850	4	2	3	0	C	(45,50]	2.10799666831953
893	201002	13	3/24/2010	56.9304	-155.2208	47.7	870	4	2	3	0	C	(45,50]	2.10799666831953
894	201002	13	3/24/2010	56.9304	-155.2208	51.9	1220	6	2	3	0	C	(50,55]	2.51318586929733
895	201002	13	3/24/2010	56.9304	-155.2208	47.7	780	5	2	3	0	C	(45,50]	2.10799666831953
896	201002	13	3/24/2010	56.9304	-155.2208	47.7	876	5	2	3	0	C	(45,50]	2.10799666831953
897	201002	12	3/24/2010	56.6219	-155.7376	63.6	2064	9	3	3	1	C	(60,65]	2.56842382330674
898	201002	12	3/24/2010	56.6219	-155.7376	64.2	2256	9	3	3	1	C	(60,65]	2.56842382330674
899	201002	12	3/24/2010	56.6219	-155.7376	63.3	2588	10	3	3	1	C	(60,65]	2.56842382330674
900	201002	13	3/24/2010	56.9304	-155.2208	68.2	2506	10	3	3	1	C	(65,70]	4.44997069619435
901	201002	13	3/24/2010	56.9304	-155.2208	50	978	5	3	3	1	C	(45,50]	2.10799666831953
902	201002	13	3/24/2010	56.9304	-155.2208	56.2	1398	7	3	3	1	C	(55,60]	2.73475678415691
903	201002	13	3/24/2010	56.9304	-155.2208	57.4	1944	5	3	3	1	C	(55,60]	2.73475678415691
904	201002	13	3/24/2010	56.9304	-155.2208	55.2	1506	4	3	3	1	C	(55,60]	2.73475678415691
905	201002	13	3/24/2010	56.9304	-155.2208	64.6	2582	9	3	3	1	C	(60,65]	2.56842382330674
906	201002	13	3/24/2010	56.9304	-155.2208	65.2	2544	8	3	3	1	C	(65,70]	4.44997069619435
907	201002	13	3/24/2010	56.9304	-155.2208	52.7	1320	5	3	3	1	C	(50,55]	2.51318586929733
908	201002	13	3/24/2010	56.9304	-155.2208	61.8	2200	9	3	3	1	C	(60,65]	2.56842382330674
909	201002	13	3/24/2010	56.9304	-155.2208	56.8	1740	5	3	3	1	C	(55,60]	2.73475678415691
910	201002	13	3/24/2010	56.9304	-155.2208	52.4	1562	4	3	3	1	C	(50,55]	2.51318586929733
911	201002	13	3/24/2010	56.9304	-155.2208	66.7	2756	8	3	3	1	C	(65,70]	4.44997069619435
912	201002	13	3/24/2010	56.9304	-155.2208	53.2	1268	4	3	3	1	C	(50,55]	2.51318586929733
913	201002	13	3/24/2010	56.9304	-155.2208	51.9	1224	6	3	3	1	C	(50,55]	2.51318586929733
914	201002	13	3/24/2010	56.9304	-155.2208	60.7	1906	6	3	3	1	C	(60,65]	2.56842382330674
915	201002	13	3/24/2010	56.9304	-155.2208	50.7	1122	5	3	3	1	C	(50,55]	2.51318586929733
916	201002	13	3/24/2010	56.9304	-155.2208	61.7	2044	7	3	3	1	C	(60,65]	2.56842382330674
917	201002	13	3/24/2010	56.9304	-155.2208	62.8	2340	10	3	3	1	C	(60,65]	2.56842382330674
918	201002	9	3/23/2010	56.0468	-156.1688	35.7	322	3	1	3	0	C	(35,40]	2.70629704363655
919	201002	9	3/23/2010	56.0468	-156.1688	31.2	204	3	1	3	0	C	(30,35]	0.716832504900001
920	201002	9	3/23/2010	56.0468	-156.1688	31.5	222	3	1	3	0	C	(30,35]	0.716832504900001
921	201002	9	3/23/2010	56.0468	-156.1688	33.1	262	3	1	3	0	C	(30,35]	0.716832504900001
922	201002	9	3/23/2010	56.0468	-156.1688	32.7	286	3	1	3	0	C	(30,35]	0.716832504900001
923	201002	10	3/23/2010	56.2828	-156.039	35.8	320	3	1	3	0	C	(35,40]	2.70629704363655
924	201002	10	3/23/2010	56.2828	-156.039	35.7	360	3	1	3	0	C	(35,40]	2.70629704363655
925	201002	10	3/23/2010	56.2828	-156.039	37.7	406	4	1	3	0	C	(35,40]	2.70629704363655
926	201002	10	3/23/2010	56.2828	-156.039	38	462	3	1	3	0	C	(35,40]	2.70629704363655
927	201002	10	3/23/2010	56.2828	-156.039	36	364	3	1	3	0	C	(35,40]	2.70629704363655
928	201002	11	3/23/2010	56.4941	-155.6572	34.6	296	3	1	3	0	C	(30,35]	0.716832504900001
929	201002	11	3/23/2010	56.4941	-155.6572	34.2	272	3	1	3	0	C	(30,35]	0.716832504900001
930	201002	11	3/23/2010	56.4941	-155.6572	33.6	296	3	1	3	0	C	(30,35]	0.716832504900001
931	201002	11	3/23/2010	56.4941	-155.6572	30.3	194	3	1	3	0	C	(30,35]	0.716832504900001
932	201002	11	3/23/2010	56.4941	-155.6572	30.4	198	3	1	3	0	C	(30,35]	0.716832504900001
933	201002	11	3/23/2010	56.4941	-155.6572	32.5	258	3	1	3	0	C	(30,35]	0.716832504900001
934	201002	11	3/23/2010	56.4941	-155.6572	36.6	364	3	1	3	0	C	(35,40]	2.70629704363655
935	201002	11	3/23/2010	56.4941	-155.6572	34.7	296	3	1	3	0	C	(30,35]	0.716832504900001
936	201002	11	3/23/2010	56.4941	-155.6572	32.8	264	3	1	3	0	C	(30,35]	0.716832504900001
937	201002	9	3/23/2010	56.0468	-156.1688	45.6	774	5	2	3	0	C	(45,50]	2.10799666831953
938	201002	10	3/23/2010	56.2828	-156.039	35.6	294	3	2	3	0	C	(35,40]	2.70629704363655
939	201002	10	3/23/2010	56.2828	-156.039	47	936	5	2	3	0	C	(45,50]	2.10799666831953
940	201002	10	3/23/2010	56.2828	-156.039	34.5	324	3	2	3	0	C	(30,35]	0.716832504900001
941	201002	10	3/23/2010	56.2828	-156.039	44.7	664	4	2	3	0	C	(40,45]	2.46483824670009
942	201002	10	3/23/2010	56.2828	-156.039	45.4	746	4	2	3	0	C	(45,50]	2.10799666831953
943	201002	10	3/23/2010	56.2828	-156.039	35.7	426	3	2	3	0	C	(35,40]	2.70629704363655
944	201002	10	3/23/2010	56.2828	-156.039	39.3	468	4	2	3	0	C	(35,40]	2.70629704363655
945	201002	10	3/23/2010	56.2828	-156.039	40.1	522	4	2	3	0	C	(40,45]	2.46483824670009
946	201002	10	3/23/2010	56.2828	-156.039	42.3	614	4	2	3	0	C	(40,45]	2.46483824670009
947	201002	10	3/23/2010	56.2828	-156.039	34.9	300	3	2	3	0	C	(30,35]	0.716832504900001
948	201002	10	3/23/2010	56.2828	-156.039	36.2	384	3	2	3	0	C	(35,40]	2.70629704363655
949	201002	9	3/23/2010	56.0468	-156.1688	44.9	758	4	3	3	1	C	(40,45]	2.46483824670009
950	201002	10	3/23/2010	56.2828	-156.039	70	2452	10	3	3	1	C	(65,70]	4.44997069619435
951	201002	10	3/23/2010	56.2828	-156.039	56	1640	5	3	3	1	C	(55,60]	2.73475678415691
952	201002	10	3/23/2010	56.2828	-156.039	56.5	1900	5	3	3	1	C	(55,60]	2.73475678415691
953	201002	10	3/23/2010	56.2828	-156.039	49.2	1070	5	3	3	1	C	(45,50]	2.10799666831953
954	201002	10	3/23/2010	56.2828	-156.039	52.1	1108	6	3	3	1	C	(50,55]	2.51318586929733
955	201002	7	3/22/2010	55.7131	-156.5189	31.2	210	3	1	3	0	C	(30,35]	0.716832504900001
956	201002	7	3/22/2010	55.7131	-156.5189	33.1	278	3	1	3	0	C	(30,35]	0.716832504900001
957	201002	7	3/22/2010	55.7131	-156.5189	33.2	256	3	1	3	0	C	(30,35]	0.716832504900001
958	201002	7	3/22/2010	55.7131	-156.5189	32.2	258	3	1	3	0	C	(30,35]	0.716832504900001
959	201002	7	3/22/2010	55.7131	-156.5189	36	360	4	1	3	0	C	(35,40]	2.70629704363655
960	201002	7	3/22/2010	55.7131	-156.5189	38.3	354	4	1	3	0	C	(35,40]	2.70629704363655
961	201002	7	3/22/2010	55.7131	-156.5189	25.6	114	2	1	3	0	C	(25,30]	3.46726106930022
962	201002	7	3/22/2010	55.7131	-156.5189	30.3	202	3	1	3	0	C	(30,35]	0.716832504900001
963	201002	7	3/22/2010	55.7131	-156.5189	32.6	240	3	1	3	0	C	(30,35]	0.716832504900001
964	201002	7	3/22/2010	55.7131	-156.5189	33.5	256	3	1	3	0	C	(30,35]	0.716832504900001
965	201002	7	3/22/2010	55.7131	-156.5189	37.9	438	3	1	3	0	C	(35,40]	2.70629704363655
966	201002	7	3/22/2010	55.7131	-156.5189	43.2	652	4	1	3	0	C	(40,45]	2.46483824670009
967	201002	7	3/22/2010	55.7131	-156.5189	33	254	3	1	3	0	C	(30,35]	0.716832504900001
968	201002	7	3/22/2010	55.7131	-156.5189	36	358	3	1	3	0	C	(35,40]	2.70629704363655
969	201002	7	3/22/2010	55.7131	-156.5189	33.1	258	3	1	3	0	C	(30,35]	0.716832504900001
970	201002	7	3/22/2010	55.7131	-156.5189	32.4	232	3	1	3	0	C	(30,35]	0.716832504900001
971	201002	7	3/22/2010	55.7131	-156.5189	30.7	204	3	1	3	0	C	(30,35]	0.716832504900001
972	201002	7	3/22/2010	55.7131	-156.5189	32.1	240	3	1	3	0	C	(30,35]	0.716832504900001
973	201002	7	3/22/2010	55.7131	-156.5189	32	220	3	1	3	0	C	(30,35]	0.716832504900001
974	201002	7	3/22/2010	55.7131	-156.5189	34.1	262	3	1	3	0	C	(30,35]	0.716832504900001
975	201002	7	3/22/2010	55.7131	-156.5189	35.8	304	3	1	3	0	C	(35,40]	2.70629704363655
976	201002	7	3/22/2010	55.7131	-156.5189	32.2	232	3	1	3	0	C	(30,35]	0.716832504900001
977	201002	7	3/22/2010	55.7131	-156.5189	29.4	176	3	1	3	0	C	(25,30]	3.46726106930022
978	201002	7	3/22/2010	55.7131	-156.5189	33.6	264	3	1	3	0	C	(30,35]	0.716832504900001
979	201002	7	3/22/2010	55.7131	-156.5189	33.8	284	3	1	3	0	C	(30,35]	0.716832504900001
980	201002	7	3/22/2010	55.7131	-156.5189	11.6	8	1	1	3	0	C	(10,15]	76.7335861863864
981	201002	7	3/22/2010	55.7131	-156.5189	24.9	98	2	1	3	0	C	(20,25]	3.28305063029897
982	201002	7	3/22/2010	55.7131	-156.5189	23.8	92	2	1	3	0	C	(20,25]	3.28305063029897
983	201002	7	3/22/2010	55.7131	-156.5189	21.6	66	2	1	3	0	C	(20,25]	3.28305063029897
984	201002	7	3/22/2010	55.7131	-156.5189	22.5	74	2	1	3	0	C	(20,25]	3.28305063029897
985	201002	7	3/22/2010	55.7131	-156.5189	23.3	86	2	1	3	0	C	(20,25]	3.28305063029897
986	201002	7	3/22/2010	55.7131	-156.5189	22	68	2	1	3	0	C	(20,25]	3.28305063029897
987	201002	7	3/22/2010	55.7131	-156.5189	22.3	68	2	1	3	0	C	(20,25]	3.28305063029897
988	201002	7	3/22/2010	55.7131	-156.5189	25.5	106	2	1	3	0	C	(25,30]	3.46726106930022
989	201002	8	3/22/2010	55.7835	-156.1911	33.8	282	3	1	3	0	C	(30,35]	0.716832504900001
990	201002	8	3/22/2010	55.7835	-156.1911	42.9	584	4	1	3	0	C	(40,45]	2.46483824670009
991	201002	8	3/22/2010	55.7835	-156.1911	33.5	280	3	1	3	0	C	(30,35]	0.716832504900001
992	201002	8	3/22/2010	55.7835	-156.1911	33.8	282	3	1	3	0	C	(30,35]	0.716832504900001
993	201002	8	3/22/2010	55.7835	-156.1911	38.9	428	3	1	3	0	C	(35,40]	2.70629704363655
994	201002	8	3/22/2010	55.7835	-156.1911	43.9	698	4	1	3	0	C	(40,45]	2.46483824670009
995	201002	8	3/22/2010	55.7835	-156.1911	39.3	470	4	1	3	0	C	(35,40]	2.70629704363655
996	201002	8	3/22/2010	55.7835	-156.1911	32.1	250	3	1	3	0	C	(30,35]	0.716832504900001
997	201002	8	3/22/2010	55.7835	-156.1911	33.4	254	3	1	3	0	C	(30,35]	0.716832504900001
998	201002	8	3/22/2010	55.7835	-156.1911	34.1	280	3	1	3	0	C	(30,35]	0.716832504900001
999	201002	7	3/22/2010	55.7131	-156.5189	45.4	752	5	2	3	0	C	(45,50]	2.10799666831953
1000	201002	8	3/22/2010	55.7835	-156.1911	49.8	972	6	2	3	0	C	(45,50]	2.10799666831953
1001	201002	8	3/22/2010	55.7835	-156.1911	38.3	438	3	2	3	0	C	(35,40]	2.70629704363655
1002	201002	7	3/22/2010	55.7131	-156.5189	67.2	2864	10	3	3	1	C	(65,70]	4.44997069619435
1003	200904	15	3/27/2009	57.5891	-154.7128	44	664	6	2	3	0	C	(40,45]	1.76215493984193
1004	200904	15	3/27/2009	57.5891	-154.7128	48	728	5	2	3	0	C	(45,50]	5.18212383957119
1005	200904	15	3/27/2009	57.5891	-154.7128	43	670	4	2	3	0	C	(40,45]	1.76215493984193
1006	200904	15	3/27/2009	57.5891	-154.7128	44	656	4	2	3	0	C	(40,45]	1.76215493984193
1007	200904	16	3/27/2009	57.7329	-155.0328	48	944	4	2	3	0	B	(45,50]	6.53592031372805
1008	200904	16	3/27/2009	57.7329	-155.0328	40	456	4	2	3	0	B	(35,40]	11.5161097572459
1009	200904	16	3/27/2009	57.7329	-155.0328	47	864	4	2	3	0	B	(45,50]	6.53592031372805
1010	200904	16	3/27/2009	57.7329	-155.0328	41	540	4	2	3	0	B	(40,45]	6.59686150786683
1011	200904	16	3/27/2009	57.7329	-155.0328	42	558	5	2	3	0	B	(40,45]	6.59686150786683
1012	200904	16	3/27/2009	57.7329	-155.0328	42	528	5	2	3	0	B	(40,45]	6.59686150786683
1013	200904	18	3/27/2009	57.8773	-154.25	44	692	6	2	3	0	C	(40,45]	1.76215493984193
1014	200904	18	3/27/2009	57.8773	-154.25	48	868	6	2	3	0	C	(45,50]	5.18212383957119
1015	200904	18	3/27/2009	57.8773	-154.25	43	640	5	2	3	0	C	(40,45]	1.76215493984193
1016	200904	18	3/27/2009	57.8773	-154.25	47	934	6	2	3	0	C	(45,50]	5.18212383957119
1017	200904	18	3/27/2009	57.8773	-154.25	41	550	6	2	3	0	C	(40,45]	1.76215493984193
1018	200904	18	3/27/2009	57.8773	-154.25	43	638	4	2	3	0	C	(40,45]	1.76215493984193
1019	200904	18	3/27/2009	57.8773	-154.25	41	550	5	2	3	0	C	(40,45]	1.76215493984193
1020	200904	18	3/27/2009	57.8773	-154.25	41	536	5	2	3	0	C	(40,45]	1.76215493984193
1021	200904	18	3/27/2009	57.8773	-154.25	43	710	4	2	3	0	C	(40,45]	1.76215493984193
1022	200904	18	3/27/2009	57.8773	-154.25	45	742	5	2	3	0	C	(40,45]	1.76215493984193
1023	200904	18	3/27/2009	57.8773	-154.25	43	758	5	2	3	0	C	(40,45]	1.76215493984193
1024	200904	18	3/27/2009	57.8773	-154.25	44	718	5	2	3	0	C	(40,45]	1.76215493984193
1025	200904	18	3/27/2009	57.8773	-154.25	45	680	4	2	3	0	C	(40,45]	1.76215493984193
1026	200904	14	3/27/2009	57.5795	-155.4482	52	1120	5	3	3	1	B	(50,55]	6.00579681060261
1027	200904	14	3/27/2009	57.5795	-155.4482	41	606	4	3	3	1	B	(40,45]	6.59686150786683
1028	200904	14	3/27/2009	57.5795	-155.4482	41	570	4	3	3	1	B	(40,45]	6.59686150786683
1029	200904	14	3/27/2009	57.5795	-155.4482	52	1406	4	3	3	1	B	(50,55]	6.00579681060261
1030	200904	14	3/27/2009	57.5795	-155.4482	44	800	4	3	3	1	B	(40,45]	6.59686150786683
1031	200904	14	3/27/2009	57.5795	-155.4482	51	1060	5	3	3	1	B	(50,55]	6.00579681060261
1032	200904	14	3/27/2009	57.5795	-155.4482	65	2264	10	3	3	1	B	(60,65]	10.5668940864705
1033	200904	14	3/27/2009	57.5795	-155.4482	44	762	4	3	3	1	B	(40,45]	6.59686150786683
1034	200904	14	3/27/2009	57.5795	-155.4482	45	804	4	3	3	1	B	(40,45]	6.59686150786683
1035	200904	14	3/27/2009	57.5795	-155.4482	44	728	4	3	3	1	B	(40,45]	6.59686150786683
1036	200904	14	3/27/2009	57.5795	-155.4482	70	3106	8	3	3	1	B	(65,70]	23.8169486128749
1037	200904	14	3/27/2009	57.5795	-155.4482	60	2372	9	3	3	1	B	(55,60]	7.03403362082544
1038	200904	14	3/27/2009	57.5795	-155.4482	66	2482	9	3	3	1	B	(65,70]	23.8169486128749
1039	200904	15	3/27/2009	57.5891	-154.7128	62	2348	10	3	3	1	C	(60,65]	20.025485700848
1040	200904	15	3/27/2009	57.5891	-154.7128	61	1676	9	3	3	1	C	(60,65]	20.025485700848
1041	200904	15	3/27/2009	57.5891	-154.7128	69	2440	10	3	3	1	C	(65,70]	15.9856009438916
1042	200904	15	3/27/2009	57.5891	-154.7128	66	2794	7	3	3	1	C	(65,70]	15.9856009438916
1043	200904	15	3/27/2009	57.5891	-154.7128	68	2512	9	3	3	1	C	(65,70]	15.9856009438916
1044	200904	15	3/27/2009	57.5891	-154.7128	54	1218	5	3	3	1	C	(50,55]	11.5199449746783
1045	200904	15	3/27/2009	57.5891	-154.7128	49	772	6	3	3	1	C	(45,50]	5.18212383957119
1046	200904	15	3/27/2009	57.5891	-154.7128	46	758	4	3	3	1	C	(45,50]	5.18212383957119
1047	200904	15	3/27/2009	57.5891	-154.7128	60	2538	10	3	3	1	C	(55,60]	13.3088569162325
1048	200904	15	3/27/2009	57.5891	-154.7128	61	2008	9	3	3	1	C	(60,65]	20.025485700848
1049	200904	15	3/27/2009	57.5891	-154.7128	56	1550	7	3	3	1	C	(55,60]	13.3088569162325
1050	200904	17	3/27/2009	57.8748	-154.6486	52	1252	5	3	3	1	A	(50,55]	51.0849058998852
1051	200904	17	3/27/2009	57.8748	-154.6486	71	3986	9	3	3	1	A	(70,75]	727.314359763537
1052	200904	17	3/27/2009	57.8748	-154.6486	47	838	5	3	3	1	A	(45,50]	51.5773625335749
1053	200904	17	3/27/2009	57.8748	-154.6486	66	2492	10	3	3	1	A	(65,70]	144.326425734127
1054	200904	17	3/27/2009	57.8748	-154.6486	49	1148	7	3	3	1	A	(45,50]	51.5773625335749
1055	200904	17	3/27/2009	57.8748	-154.6486	61	2368	5	3	3	1	A	(60,65]	81.4553799922368
1056	200904	17	3/27/2009	57.8748	-154.6486	66	3204	7	3	3	1	A	(65,70]	144.326425734127
1057	200904	17	3/27/2009	57.8748	-154.6486	44	878	6	3	3	1	A	(40,45]	42.475688437456
1058	200904	17	3/27/2009	57.8748	-154.6486	62	2280	7	3	3	1	A	(60,65]	81.4553799922368
1059	200904	17	3/27/2009	57.8748	-154.6486	45	892	5	3	3	1	A	(40,45]	42.475688437456
1060	200904	17	3/27/2009	57.8748	-154.6486	56	1524	5	3	3	1	A	(55,60]	53.3625643033341
1061	200904	17	3/27/2009	57.8748	-154.6486	57	1576	10	3	3	1	A	(55,60]	53.3625643033341
1062	200904	17	3/27/2009	57.8748	-154.6486	65	2816	8	3	3	1	A	(60,65]	81.4553799922368
1063	200904	17	3/27/2009	57.8748	-154.6486	54	1548	5	3	3	1	A	(50,55]	51.0849058998852
1064	200904	17	3/27/2009	57.8748	-154.6486	59	2132	5	3	3	1	A	(55,60]	53.3625643033341
1065	200904	17	3/27/2009	57.8748	-154.6486	42	596	5	3	3	1	A	(40,45]	42.475688437456
1066	200904	17	3/27/2009	57.8748	-154.6486	55	1676	5	3	3	1	A	(50,55]	51.0849058998852
1067	200904	17	3/27/2009	57.8748	-154.6486	58	1912	5	3	3	1	A	(55,60]	53.3625643033341
1068	200904	17	3/27/2009	57.8748	-154.6486	51	1372	6	3	3	1	A	(50,55]	51.0849058998852
1069	200904	17	3/27/2009	57.8748	-154.6486	63	2306	10	3	3	1	A	(60,65]	81.4553799922368
1070	200904	17	3/27/2009	57.8748	-154.6486	54	1570	6	3	3	1	A	(50,55]	51.0849058998852
1071	200904	17	3/27/2009	57.8748	-154.6486	50	1128	6	3	3	1	A	(45,50]	51.5773625335749
1072	200904	17	3/27/2009	57.8748	-154.6486	53	1584	6	3	3	1	A	(50,55]	51.0849058998852
1073	200904	17	3/27/2009	57.8748	-154.6486	43	704	6	3	3	1	A	(40,45]	42.475688437456
1074	200904	17	3/27/2009	57.8748	-154.6486	49	1014	6	3	3	1	A	(45,50]	51.5773625335749
1075	200904	17	3/27/2009	57.8748	-154.6486	51	1330	5	3	3	1	A	(50,55]	51.0849058998852
1076	200904	17	3/27/2009	57.8748	-154.6486	45	728	5	3	3	1	A	(40,45]	42.475688437456
1077	200904	18	3/27/2009	57.8773	-154.25	58	1898	5	3	3	1	C	(55,60]	13.3088569162325
1078	200904	18	3/27/2009	57.8773	-154.25	53	1456	6	3	3	1	C	(50,55]	11.5199449746783
1079	200904	18	3/27/2009	57.8773	-154.25	47	932	5	3	3	1	C	(45,50]	5.18212383957119
1080	200904	18	3/27/2009	57.8773	-154.25	65	2566	10	3	3	1	C	(60,65]	20.025485700848
1081	200904	18	3/27/2009	57.8773	-154.25	49	1126	5	3	3	1	C	(45,50]	5.18212383957119
1082	200904	18	3/27/2009	57.8773	-154.25	46	828	5	3	3	1	C	(45,50]	5.18212383957119
1083	200904	18	3/27/2009	57.8773	-154.25	47	882	5	3	3	1	C	(45,50]	5.18212383957119
1084	200904	17	3/27/2009	57.8748	-154.6486	62	2452	10	4	3	1	A	(60,65]	81.4553799922368
1085	200904	17	3/27/2009	57.8748	-154.6486	58	1798	7	4	3	1	A	(55,60]	53.3625643033341
1086	200904	17	3/27/2009	57.8748	-154.6486	54	1568	7	4	3	1	A	(50,55]	51.0849058998852
1087	200904	17	3/27/2009	57.8748	-154.6486	54	1432	6	4	3	1	A	(50,55]	51.0849058998852
1088	200904	17	3/27/2009	57.8748	-154.6486	46	794	5	4	3	1	A	(45,50]	51.5773625335749
1089	200904	17	3/27/2009	57.8748	-154.6486	52	1382	5	4	3	1	A	(50,55]	51.0849058998852
1090	200904	17	3/27/2009	57.8748	-154.6486	50	1378	6	4	3	1	A	(45,50]	51.5773625335749
1091	200904	17	3/27/2009	57.8748	-154.6486	48	1044	5	4	3	1	A	(45,50]	51.5773625335749
1092	200904	17	3/27/2009	57.8748	-154.6486	62	2280	8	4	3	1	A	(60,65]	81.4553799922368
1093	200904	17	3/27/2009	57.8748	-154.6486	52	1264	6	4	3	1	A	(50,55]	51.0849058998852
1094	200904	17	3/27/2009	57.8748	-154.6486	50	1194	6	4	3	1	A	(45,50]	51.5773625335749
1095	200904	17	3/27/2009	57.8748	-154.6486	55	1908	5	4	3	1	A	(50,55]	51.0849058998852
1096	200904	17	3/27/2009	57.8748	-154.6486	58	1862	7	4	3	1	A	(55,60]	53.3625643033341
1097	200904	15	3/27/2009	57.5891	-154.7128	68	2110	9	5	3	1	C	(65,70]	15.9856009438916
1098	200904	15	3/27/2009	57.5891	-154.7128	63	2574	10	5	3	1	C	(60,65]	20.025485700848
1099	200904	17	3/27/2009	57.8748	-154.6486	49	1226	6	5	3	1	A	(45,50]	51.5773625335749
1100	200904	18	3/27/2009	57.8773	-154.25	53	1266	5	5	3	1	C	(50,55]	11.5199449746783
1101	200904	18	3/27/2009	57.8773	-154.25	47	828	5	5	3	1	C	(45,50]	5.18212383957119
1102	200904	11	3/26/2009	57.26	-155.0767	33	252	3	2	3	0	C	(30,35]	3.14937982662602
1103	200904	11	3/26/2009	57.26	-155.0767	20	54	2	2	3	0	C	(15,20]	21.5659035220246
1104	200904	11	3/26/2009	57.26	-155.0767	21	60	2	2	3	0	C	(20,25]	1.14725895315994
1105	200904	11	3/26/2009	57.26	-155.0767	25	104	2	2	3	0	C	(20,25]	1.14725895315994
1106	200904	11	3/26/2009	57.26	-155.0767	34	260	3	2	3	0	C	(30,35]	3.14937982662602
1107	200904	11	3/26/2009	57.26	-155.0767	22	64	2	2	3	0	C	(20,25]	1.14725895315994
1108	200904	11	3/26/2009	57.26	-155.0767	40	436	4	2	3	0	C	(35,40]	3.09677467997712
1109	200904	11	3/26/2009	57.26	-155.0767	43	662	4	2	3	0	C	(40,45]	1.76215493984193
1110	200904	11	3/26/2009	57.26	-155.0767	46	760	4	2	3	0	C	(45,50]	5.18212383957119
1111	200904	11	3/26/2009	57.26	-155.0767	45	646	4	2	3	0	C	(40,45]	1.76215493984193
1112	200904	11	3/26/2009	57.26	-155.0767	46	752	4	2	3	0	C	(45,50]	5.18212383957119
1113	200904	11	3/26/2009	57.26	-155.0767	41	492	4	2	3	0	C	(40,45]	1.76215493984193
1114	200904	11	3/26/2009	57.26	-155.0767	43	698	4	2	3	0	C	(40,45]	1.76215493984193
1115	200904	11	3/26/2009	57.26	-155.0767	43	544	4	2	3	0	C	(40,45]	1.76215493984193
1116	200904	11	3/26/2009	57.26	-155.0767	40	508	4	2	3	0	C	(35,40]	3.09677467997712
1117	200904	11	3/26/2009	57.26	-155.0767	41	528	4	2	3	0	C	(40,45]	1.76215493984193
1118	200904	11	3/26/2009	57.26	-155.0767	40	480	4	2	3	0	C	(35,40]	3.09677467997712
1119	200904	11	3/26/2009	57.26	-155.0767	40	496	4	2	3	0	C	(35,40]	3.09677467997712
1120	200904	11	3/26/2009	57.26	-155.0767	43	612	4	2	3	0	C	(40,45]	1.76215493984193
1121	200904	11	3/26/2009	57.26	-155.0767	44	652	4	2	3	0	C	(40,45]	1.76215493984193
1122	200904	11	3/26/2009	57.26	-155.0767	42	518	4	2	3	0	C	(40,45]	1.76215493984193
1123	200904	11	3/26/2009	57.26	-155.0767	43	646	4	2	3	0	C	(40,45]	1.76215493984193
1124	200904	13	3/26/2009	57.5564	-155.3913	44	698	4	2	3	0	B	(40,45]	6.59686150786683
1125	200904	13	3/26/2009	57.5564	-155.3913	45	672	4	2	3	0	B	(40,45]	6.59686150786683
1126	200904	13	3/26/2009	57.5564	-155.3913	42	602	4	2	3	0	B	(40,45]	6.59686150786683
1127	200904	13	3/26/2009	57.5564	-155.3913	45	706	4	2	3	0	B	(40,45]	6.59686150786683
1128	200904	13	3/26/2009	57.5564	-155.3913	43	606	5	2	3	0	B	(40,45]	6.59686150786683
1129	200904	13	3/26/2009	57.5564	-155.3913	44	712	4	2	3	0	B	(40,45]	6.59686150786683
1130	200904	13	3/26/2009	57.5564	-155.3913	46	842	5	2	3	0	B	(45,50]	6.53592031372805
1131	200904	13	3/26/2009	57.5564	-155.3913	43	590	4	2	3	0	B	(40,45]	6.59686150786683
1132	200904	13	3/26/2009	57.5564	-155.3913	41	554	4	2	3	0	B	(40,45]	6.59686150786683
1133	200904	13	3/26/2009	57.5564	-155.3913	46	818	4	2	3	0	B	(45,50]	6.53592031372805
1134	200904	11	3/26/2009	57.26	-155.0767	51	980	7	3	3	1	C	(50,55]	11.5199449746783
1135	200904	11	3/26/2009	57.26	-155.0767	55	1288	7	3	3	1	C	(50,55]	11.5199449746783
1136	200904	11	3/26/2009	57.26	-155.0767	61	2012	9	3	3	1	C	(60,65]	20.025485700848
1137	200904	11	3/26/2009	57.26	-155.0767	46	822	4	3	3	1	C	(45,50]	5.18212383957119
1138	200904	11	3/26/2009	57.26	-155.0767	47	914	5	3	3	1	C	(45,50]	5.18212383957119
1139	200904	11	3/26/2009	57.26	-155.0767	63	2428	9	3	3	1	C	(60,65]	20.025485700848
1140	200904	11	3/26/2009	57.26	-155.0767	53	1420	7	3	3	1	C	(50,55]	11.5199449746783
1141	200904	13	3/26/2009	57.5564	-155.3913	61	1938	10	3	3	1	B	(60,65]	10.5668940864705
1142	200904	13	3/26/2009	57.5564	-155.3913	52	1358	6	3	3	1	B	(50,55]	6.00579681060261
1143	200904	13	3/26/2009	57.5564	-155.3913	41	654	4	3	3	1	B	(40,45]	6.59686150786683
1144	200904	13	3/26/2009	57.5564	-155.3913	68	2796	9	3	3	1	B	(65,70]	23.8169486128749
1145	200904	13	3/26/2009	57.5564	-155.3913	48	1024	5	3	3	1	B	(45,50]	6.53592031372805
1146	200904	13	3/26/2009	57.5564	-155.3913	63	2126	10	3	3	1	B	(60,65]	10.5668940864705
1147	200904	13	3/26/2009	57.5564	-155.3913	71	4058	10	3	3	1	B	(70,75]	128.087416671691
1148	200904	13	3/26/2009	57.5564	-155.3913	64	2874	9	3	3	1	B	(60,65]	10.5668940864705
1149	200904	13	3/26/2009	57.5564	-155.3913	42	686	4	3	3	1	B	(40,45]	6.59686150786683
1150	200904	9	3/25/2009	57.0163	-155.9131	32	248	3	1	3	0	C	(30,35]	3.14937982662602
1151	200904	9	3/25/2009	57.0163	-155.9131	23	74	2	1	3	0	C	(20,25]	1.14725895315994
1152	200904	9	3/25/2009	57.0163	-155.9131	20	54	2	1	3	0	C	(15,20]	21.5659035220246
1153	200904	9	3/25/2009	57.0163	-155.9131	20	54	2	1	3	0	C	(15,20]	21.5659035220246
1154	200904	9	3/25/2009	57.0163	-155.9131	21	64	2	1	3	0	C	(20,25]	1.14725895315994
1155	200904	9	3/25/2009	57.0163	-155.9131	22	64	2	1	3	0	C	(20,25]	1.14725895315994
1156	200904	9	3/25/2009	57.0163	-155.9131	22	76	2	1	3	0	C	(20,25]	1.14725895315994
1157	200904	9	3/25/2009	57.0163	-155.9131	23	82	2	1	3	0	C	(20,25]	1.14725895315994
1158	200904	9	3/25/2009	57.0163	-155.9131	20	54	2	1	3	0	C	(15,20]	21.5659035220246
1159	200904	9	3/25/2009	57.0163	-155.9131	22	78	2	1	3	0	C	(20,25]	1.14725895315994
1160	200904	9	3/25/2009	57.0163	-155.9131	19	44	2	1	3	0	C	(15,20]	21.5659035220246
1161	200904	9	3/25/2009	57.0163	-155.9131	21	66	2	1	3	0	C	(20,25]	1.14725895315994
1162	200904	9	3/25/2009	57.0163	-155.9131	27	130	2	1	3	0	C	(25,30]	10.2001730015386
1163	200904	9	3/25/2009	57.0163	-155.9131	21	56	2	1	3	0	C	(20,25]	1.14725895315994
1164	200904	10	3/25/2009	57.0478	-155.4913	25	94	2	1	3	0	C	(20,25]	1.14725895315994
1165	200904	10	3/25/2009	57.0478	-155.4913	22	84	2	1	3	0	C	(20,25]	1.14725895315994
1166	200904	10	3/25/2009	57.0478	-155.4913	21	66	2	1	3	0	C	(20,25]	1.14725895315994
1167	200904	9	3/25/2009	57.0163	-155.9131	34	280	3	2	3	0	C	(30,35]	3.14937982662602
1168	200904	9	3/25/2009	57.0163	-155.9131	42	614	4	2	3	0	C	(40,45]	1.76215493984193
1169	200904	9	3/25/2009	57.0163	-155.9131	42	578	4	2	3	0	C	(40,45]	1.76215493984193
1170	200904	9	3/25/2009	57.0163	-155.9131	42	586	4	2	3	0	C	(40,45]	1.76215493984193
1171	200904	9	3/25/2009	57.0163	-155.9131	44	650	4	2	3	0	C	(40,45]	1.76215493984193
1172	200904	9	3/25/2009	57.0163	-155.9131	41	544	4	2	3	0	C	(40,45]	1.76215493984193
1173	200904	9	3/25/2009	57.0163	-155.9131	33	258	3	2	3	0	C	(30,35]	3.14937982662602
1174	200904	9	3/25/2009	57.0163	-155.9131	47	692	6	2	3	0	C	(45,50]	5.18212383957119
1175	200904	9	3/25/2009	57.0163	-155.9131	42	514	4	2	3	0	C	(40,45]	1.76215493984193
1176	200904	9	3/25/2009	57.0163	-155.9131	47	758	4	2	3	0	C	(45,50]	5.18212383957119
1177	200904	9	3/25/2009	57.0163	-155.9131	45	680	4	2	3	0	C	(40,45]	1.76215493984193
1178	200904	9	3/25/2009	57.0163	-155.9131	41	538	4	2	3	0	C	(40,45]	1.76215493984193
1179	200904	9	3/25/2009	57.0163	-155.9131	41	616	4	2	3	0	C	(40,45]	1.76215493984193
1180	200904	9	3/25/2009	57.0163	-155.9131	45	706	4	2	3	0	C	(40,45]	1.76215493984193
1181	200904	9	3/25/2009	57.0163	-155.9131	41	526	4	2	3	0	C	(40,45]	1.76215493984193
1182	200904	9	3/25/2009	57.0163	-155.9131	43	692	4	2	3	0	C	(40,45]	1.76215493984193
1183	200904	9	3/25/2009	57.0163	-155.9131	43	622	4	2	3	0	C	(40,45]	1.76215493984193
1184	200904	9	3/25/2009	57.0163	-155.9131	39	436	3	2	3	0	C	(35,40]	3.09677467997712
1185	200904	9	3/25/2009	57.0163	-155.9131	42	618	3	2	3	0	C	(40,45]	1.76215493984193
1186	200904	9	3/25/2009	57.0163	-155.9131	32	274	3	2	3	0	C	(30,35]	3.14937982662602
1187	200904	9	3/25/2009	57.0163	-155.9131	43	670	5	2	3	0	C	(40,45]	1.76215493984193
1188	200904	9	3/25/2009	57.0163	-155.9131	34	270	3	2	3	0	C	(30,35]	3.14937982662602
1189	200904	9	3/25/2009	57.0163	-155.9131	43	602	5	2	3	0	C	(40,45]	1.76215493984193
1190	200904	9	3/25/2009	57.0163	-155.9131	43	596	5	2	3	0	C	(40,45]	1.76215493984193
1191	200904	9	3/25/2009	57.0163	-155.9131	42	514	4	2	3	0	C	(40,45]	1.76215493984193
1192	200904	9	3/25/2009	57.0163	-155.9131	41	532	5	2	3	0	C	(40,45]	1.76215493984193
1193	200904	10	3/25/2009	57.0478	-155.4913	33	240	3	2	3	0	C	(30,35]	3.14937982662602
1194	200904	10	3/25/2009	57.0478	-155.4913	34	280	3	2	3	0	C	(30,35]	3.14937982662602
1195	200904	10	3/25/2009	57.0478	-155.4913	33	250	3	2	3	0	C	(30,35]	3.14937982662602
1196	200904	10	3/25/2009	57.0478	-155.4913	23	88	2	2	3	0	C	(20,25]	1.14725895315994
1197	200904	10	3/25/2009	57.0478	-155.4913	32	240	3	2	3	0	C	(30,35]	3.14937982662602
1198	200904	10	3/25/2009	57.0478	-155.4913	47	824	5	2	3	0	C	(45,50]	5.18212383957119
1199	200904	10	3/25/2009	57.0478	-155.4913	42	564	4	2	3	0	C	(40,45]	1.76215493984193
1200	200904	10	3/25/2009	57.0478	-155.4913	40	458	4	2	3	0	C	(35,40]	3.09677467997712
1201	200904	10	3/25/2009	57.0478	-155.4913	37	380	3	2	3	0	C	(35,40]	3.09677467997712
1202	200904	10	3/25/2009	57.0478	-155.4913	42	542	4	2	3	0	C	(40,45]	1.76215493984193
1203	200904	10	3/25/2009	57.0478	-155.4913	46	722	4	2	3	0	C	(45,50]	5.18212383957119
1204	200904	10	3/25/2009	57.0478	-155.4913	40	490	4	2	3	0	C	(35,40]	3.09677467997712
1205	200904	10	3/25/2009	57.0478	-155.4913	41	568	4	2	3	0	C	(40,45]	1.76215493984193
1206	200904	10	3/25/2009	57.0478	-155.4913	43	546	4	2	3	0	C	(40,45]	1.76215493984193
1207	200904	10	3/25/2009	57.0478	-155.4913	44	706	4	2	3	0	C	(40,45]	1.76215493984193
1208	200904	10	3/25/2009	57.0478	-155.4913	43	642	4	2	3	0	C	(40,45]	1.76215493984193
1209	200904	10	3/25/2009	57.0478	-155.4913	39	472	4	2	3	0	C	(35,40]	3.09677467997712
1210	200904	10	3/25/2009	57.0478	-155.4913	48	926	5	2	3	0	C	(45,50]	5.18212383957119
1211	200904	10	3/25/2009	57.0478	-155.4913	39	452	4	2	3	0	C	(35,40]	3.09677467997712
1212	200904	10	3/25/2009	57.0478	-155.4913	39	482	3	2	3	0	C	(35,40]	3.09677467997712
1213	200904	10	3/25/2009	57.0478	-155.4913	41	576	4	2	3	0	C	(40,45]	1.76215493984193
1214	200904	10	3/25/2009	57.0478	-155.4913	38	448	3	2	3	0	C	(35,40]	3.09677467997712
1215	200904	10	3/25/2009	57.0478	-155.4913	41	504	4	2	3	0	C	(40,45]	1.76215493984193
1216	200904	10	3/25/2009	57.0478	-155.4913	38	420	3	2	3	0	C	(35,40]	3.09677467997712
1217	200904	10	3/25/2009	57.0478	-155.4913	42	596	4	2	3	0	C	(40,45]	1.76215493984193
1218	200904	9	3/25/2009	57.0163	-155.9131	46	748	4	3	3	1	C	(45,50]	5.18212383957119
1219	200904	9	3/25/2009	57.0163	-155.9131	60	2074	10	3	3	1	C	(55,60]	13.3088569162325
1220	200904	9	3/25/2009	57.0163	-155.9131	61	2212	10	3	3	1	C	(60,65]	20.025485700848
1221	200904	9	3/25/2009	57.0163	-155.9131	66	2674	10	3	3	1	C	(65,70]	15.9856009438916
1222	200904	9	3/25/2009	57.0163	-155.9131	48	1040	4	3	3	1	C	(45,50]	5.18212383957119
1223	200904	9	3/25/2009	57.0163	-155.9131	67	3016	10	3	3	1	C	(65,70]	15.9856009438916
1224	200904	9	3/25/2009	57.0163	-155.9131	53	1700	6	3	3	1	C	(50,55]	11.5199449746783
1225	200904	9	3/25/2009	57.0163	-155.9131	59	2012	9	3	3	1	C	(55,60]	13.3088569162325
1226	200904	9	3/25/2009	57.0163	-155.9131	66	2872	10	3	3	1	C	(65,70]	15.9856009438916
1227	200904	9	3/25/2009	57.0163	-155.9131	58	2076	5	3	3	1	C	(55,60]	13.3088569162325
1228	200904	9	3/25/2009	57.0163	-155.9131	43	684	5	3	3	1	C	(40,45]	1.76215493984193
1229	200904	10	3/25/2009	57.0478	-155.4913	54	1480	10	3	3	1	C	(50,55]	11.5199449746783
1230	200904	10	3/25/2009	57.0478	-155.4913	47	926	5	3	3	1	C	(45,50]	5.18212383957119
1231	200904	8	3/24/2009	56.7059	-155.6528	21	56	2	1	3	0	C	(20,25]	1.14725895315994
1232	200904	8	3/24/2009	56.7059	-155.6528	13	14	1	1	3	0	C	(10,15]	26.2412109401231
1233	200904	8	3/24/2009	56.7059	-155.6528	12	14	1	1	3	0	C	(10,15]	26.2412109401231
1234	200904	8	3/24/2009	56.7059	-155.6528	13	16	1	1	3	0	C	(10,15]	26.2412109401231
1235	200904	8	3/24/2009	56.7059	-155.6528	13	16	1	1	3	0	C	(10,15]	26.2412109401231
1236	200904	8	3/24/2009	56.7059	-155.6528	13	14	1	1	3	0	C	(10,15]	26.2412109401231
1237	200904	8	3/24/2009	56.7059	-155.6528	33	234	3	1	3	0	C	(30,35]	3.14937982662602
1238	200904	8	3/24/2009	56.7059	-155.6528	23	78	2	1	3	0	C	(20,25]	1.14725895315994
1239	200904	8	3/24/2009	56.7059	-155.6528	21	66	2	1	3	0	C	(20,25]	1.14725895315994
1240	200904	8	3/24/2009	56.7059	-155.6528	19	44	2	1	3	0	C	(15,20]	21.5659035220246
1241	200904	8	3/24/2009	56.7059	-155.6528	24	82	2	1	3	0	C	(20,25]	1.14725895315994
1242	200904	8	3/24/2009	56.7059	-155.6528	24	94	2	1	3	0	C	(20,25]	1.14725895315994
1243	200904	8	3/24/2009	56.7059	-155.6528	23	78	2	1	3	0	C	(20,25]	1.14725895315994
1244	200904	8	3/24/2009	56.7059	-155.6528	22	66	2	1	3	0	C	(20,25]	1.14725895315994
1245	200904	8	3/24/2009	56.7059	-155.6528	43	580	5	2	3	0	C	(40,45]	1.76215493984193
1246	200904	8	3/24/2009	56.7059	-155.6528	39	432	5	2	3	0	C	(35,40]	3.09677467997712
1247	200904	8	3/24/2009	56.7059	-155.6528	42	596	5	2	3	0	C	(40,45]	1.76215493984193
1248	200904	8	3/24/2009	56.7059	-155.6528	43	604	5	2	3	0	C	(40,45]	1.76215493984193
1249	200904	8	3/24/2009	56.7059	-155.6528	45	688	4	2	3	0	C	(40,45]	1.76215493984193
1250	200904	8	3/24/2009	56.7059	-155.6528	36	330	3	2	3	0	C	(35,40]	3.09677467997712
1251	200904	8	3/24/2009	56.7059	-155.6528	36	352	4	2	3	0	C	(35,40]	3.09677467997712
1252	200904	8	3/24/2009	56.7059	-155.6528	35	268	4	2	3	0	C	(30,35]	3.14937982662602
1253	200904	8	3/24/2009	56.7059	-155.6528	36	346	3	2	3	0	C	(35,40]	3.09677467997712
1254	200904	8	3/24/2009	56.7059	-155.6528	45	698	4	2	3	0	C	(40,45]	1.76215493984193
1255	200904	8	3/24/2009	56.7059	-155.6528	39	430	5	2	3	0	C	(35,40]	3.09677467997712
1256	200904	7	3/23/2009	56.2469	-156.0317	45	704	5	2	3	0	C	(40,45]	1.76215493984193
1257	200904	7	3/23/2009	56.2469	-156.0317	45	688	4	2	3	0	C	(40,45]	1.76215493984193
1258	200904	7	3/23/2009	56.2469	-156.0317	46	744	5	2	3	0	C	(45,50]	5.18212383957119
1259	200904	7	3/23/2009	56.2469	-156.0317	43	572	5	2	3	0	C	(40,45]	1.76215493984193
1260	200904	7	3/23/2009	56.2469	-156.0317	45	770	5	2	3	0	C	(40,45]	1.76215493984193
1261	200904	7	3/23/2009	56.2469	-156.0317	41	468	5	2	3	0	C	(40,45]	1.76215493984193
1262	200904	7	3/23/2009	56.2469	-156.0317	42	600	5	2	3	0	C	(40,45]	1.76215493984193
1263	200904	7	3/23/2009	56.2469	-156.0317	47	824	5	2	3	0	C	(45,50]	5.18212383957119
1264	200904	7	3/23/2009	56.2469	-156.0317	39	414	4	2	3	0	C	(35,40]	3.09677467997712
1265	200904	7	3/23/2009	56.2469	-156.0317	37	364	4	2	3	0	C	(35,40]	3.09677467997712
1266	200904	7	3/23/2009	56.2469	-156.0317	49	882	5	2	3	0	C	(45,50]	5.18212383957119
1267	200904	7	3/23/2009	56.2469	-156.0317	44	636	4	2	3	0	C	(40,45]	1.76215493984193
1268	200904	7	3/23/2009	56.2469	-156.0317	34	284	3	2	3	0	C	(30,35]	3.14937982662602
1269	200904	7	3/23/2009	56.2469	-156.0317	44	642	5	2	3	0	C	(40,45]	1.76215493984193
1270	200904	7	3/23/2009	56.2469	-156.0317	40	436	4	2	3	0	C	(35,40]	3.09677467997712
1271	200904	7	3/23/2009	56.2469	-156.0317	46	842	5	2	3	0	C	(45,50]	5.18212383957119
1272	200904	7	3/23/2009	56.2469	-156.0317	34	280	3	2	3	0	C	(30,35]	3.14937982662602
1273	200904	7	3/23/2009	56.2469	-156.0317	43	582	5	2	3	0	C	(40,45]	1.76215493984193
1274	200904	7	3/23/2009	56.2469	-156.0317	44	678	5	2	3	0	C	(40,45]	1.76215493984193
1275	200904	7	3/23/2009	56.2469	-156.0317	39	492	3	2	3	0	C	(35,40]	3.09677467997712
1276	200904	7	3/23/2009	56.2469	-156.0317	46	712	5	2	3	0	C	(45,50]	5.18212383957119
1277	200904	7	3/23/2009	56.2469	-156.0317	47	904	5	2	3	0	C	(45,50]	5.18212383957119
1278	200904	7	3/23/2009	56.2469	-156.0317	41	490	5	2	3	0	C	(40,45]	1.76215493984193
1279	200904	7	3/23/2009	56.2469	-156.0317	48	892	5	2	3	0	C	(45,50]	5.18212383957119
1280	200904	7	3/23/2009	56.2469	-156.0317	41	534	4	2	3	0	C	(40,45]	1.76215493984193
1281	200904	7	3/23/2009	56.2469	-156.0317	37	406	4	2	3	0	C	(35,40]	3.09677467997712
1282	200904	7	3/23/2009	56.2469	-156.0317	44	626	5	2	3	0	C	(40,45]	1.76215493984193
1283	200904	7	3/23/2009	56.2469	-156.0317	55	1346	5	2	3	0	C	(50,55]	11.5199449746783
1284	200904	7	3/23/2009	56.2469	-156.0317	43	600	4	2	3	0	C	(40,45]	1.76215493984193
1285	200904	7	3/23/2009	56.2469	-156.0317	46	786	5	2	3	0	C	(45,50]	5.18212383957119
1286	200904	7	3/23/2009	56.2469	-156.0317	46	778	5	2	3	0	C	(45,50]	5.18212383957119
1287	200904	7	3/23/2009	56.2469	-156.0317	45	714	4	2	3	0	C	(40,45]	1.76215493984193
1288	200904	7	3/23/2009	56.2469	-156.0317	40	480	5	2	3	0	C	(35,40]	3.09677467997712
1289	200904	7	3/23/2009	56.2469	-156.0317	48	880	5	2	3	0	C	(45,50]	5.18212383957119
1290	200904	7	3/23/2009	56.2469	-156.0317	39	394	4	2	3	0	C	(35,40]	3.09677467997712
1291	200904	7	3/23/2009	56.2469	-156.0317	40	434	4	2	3	0	C	(35,40]	3.09677467997712
1292	200904	7	3/23/2009	56.2469	-156.0317	43	602	5	2	3	0	C	(40,45]	1.76215493984193
1293	200904	7	3/23/2009	56.2469	-156.0317	43	600	6	2	3	0	C	(40,45]	1.76215493984193
1294	200904	7	3/23/2009	56.2469	-156.0317	48	956	5	2	3	0	C	(45,50]	5.18212383957119
1295	200904	7	3/23/2009	56.2469	-156.0317	38	374	4	2	3	0	C	(35,40]	3.09677467997712
1296	200904	7	3/23/2009	56.2469	-156.0317	44	672	5	2	3	0	C	(40,45]	1.76215493984193
1297	200904	7	3/23/2009	56.2469	-156.0317	36	304	3	2	3	0	C	(35,40]	3.09677467997712
1298	200904	7	3/23/2009	56.2469	-156.0317	34	268	4	2	3	0	C	(30,35]	3.14937982662602
1299	200904	7	3/23/2009	56.2469	-156.0317	45	782	4	2	3	0	C	(40,45]	1.76215493984193
1300	200904	7	3/23/2009	56.2469	-156.0317	31	204	3	2	3	0	C	(30,35]	3.14937982662602
1301	200904	7	3/23/2009	56.2469	-156.0317	42	550	5	2	3	0	C	(40,45]	1.76215493984193
1302	200904	7	3/23/2009	56.2469	-156.0317	33	244	3	2	3	0	C	(30,35]	3.14937982662602
1303	200904	7	3/23/2009	56.2469	-156.0317	52	1346	5	3	3	1	C	(50,55]	11.5199449746783
1304	200803	12	3/19/2008	55.8153	-156.5302	44	826	4	2	3	0	C	(40,45]	4.14006147154231
1305	200803	12	3/19/2008	55.8153	-156.5302	47	826	4	2	3	0	C	(45,50]	10.7573552532143
1306	200803	12	3/19/2008	55.8153	-156.5302	46	888	5	2	3	0	C	(45,50]	10.7573552532143
1307	200803	12	3/19/2008	55.8153	-156.5302	46	868	4	2	3	0	C	(45,50]	10.7573552532143
1308	200803	12	3/19/2008	55.8153	-156.5302	46	878	4	2	3	0	C	(45,50]	10.7573552532143
1309	200803	12	3/19/2008	55.8153	-156.5302	48	916	5	2	3	0	C	(45,50]	10.7573552532143
1310	200803	12	3/19/2008	55.8153	-156.5302	41	606	4	2	3	0	C	(40,45]	4.14006147154231
1311	200803	12	3/19/2008	55.8153	-156.5302	40	538	4	2	3	0	C	(35,40]	2.64234809806507
1312	200803	12	3/19/2008	55.8153	-156.5302	41	558	4	2	3	0	C	(40,45]	4.14006147154231
1313	200803	12	3/19/2008	55.8153	-156.5302	46	858	5	2	3	0	C	(45,50]	10.7573552532143
1314	200803	12	3/19/2008	55.8153	-156.5302	42	624	5	2	3	0	C	(40,45]	4.14006147154231
1315	200803	12	3/19/2008	55.8153	-156.5302	40	544	4	2	3	0	C	(35,40]	2.64234809806507
1316	200803	12	3/19/2008	55.8153	-156.5302	44	730	5	2	3	0	C	(40,45]	4.14006147154231
1317	200803	12	3/19/2008	55.8153	-156.5302	40	582	5	2	3	0	C	(35,40]	2.64234809806507
1318	200803	12	3/19/2008	55.8153	-156.5302	41	582	4	2	3	0	C	(40,45]	4.14006147154231
1319	200803	12	3/19/2008	55.8153	-156.5302	41	558	3	2	3	0	C	(40,45]	4.14006147154231
1320	200803	12	3/19/2008	55.8153	-156.5302	42	546	4	2	3	0	C	(40,45]	4.14006147154231
1321	200803	8	3/17/2008	56.8814	-155.1919	53	1412	8	2	3	0	C	(50,55]	7.74112545207149
1322	200803	8	3/17/2008	56.8814	-155.1919	52	1468	5	2	3	0	C	(50,55]	7.74112545207149
1323	200803	8	3/17/2008	56.8814	-155.1919	41	636	3	2	3	0	C	(40,45]	4.14006147154231
1324	200803	8	3/17/2008	56.8814	-155.1919	44	680	5	2	3	0	C	(40,45]	4.14006147154231
1325	200803	8	3/17/2008	56.8814	-155.1919	38	446	4	2	3	0	C	(35,40]	2.64234809806507
1326	200803	10	3/17/2008	56.5907	-155.7246	45	712	5	2	3	0	C	(40,45]	4.14006147154231
1327	200803	10	3/17/2008	56.5907	-155.7246	45	890	5	2	3	0	C	(40,45]	4.14006147154231
1328	200803	10	3/17/2008	56.5907	-155.7246	46	796	4	2	3	0	C	(45,50]	10.7573552532143
1329	200803	10	3/17/2008	56.5907	-155.7246	47	808	4	2	3	0	C	(45,50]	10.7573552532143
1330	200803	10	3/17/2008	56.5907	-155.7246	45	996	4	2	3	0	C	(40,45]	4.14006147154231
1331	200803	10	3/17/2008	56.5907	-155.7246	43	726	4	2	3	0	C	(40,45]	4.14006147154231
1332	200803	10	3/17/2008	56.5907	-155.7246	41	586	4	2	3	0	C	(40,45]	4.14006147154231
1333	200803	10	3/17/2008	56.5907	-155.7246	45	726	5	2	3	0	C	(40,45]	4.14006147154231
1334	200803	10	3/17/2008	56.5907	-155.7246	42	614	4	2	3	0	C	(40,45]	4.14006147154231
1335	200803	10	3/17/2008	56.5907	-155.7246	43	672	4	2	3	0	C	(40,45]	4.14006147154231
1336	200803	10	3/17/2008	56.5907	-155.7246	42	594	4	2	3	0	C	(40,45]	4.14006147154231
1337	200803	10	3/17/2008	56.5907	-155.7246	43	692	4	2	3	0	C	(40,45]	4.14006147154231
1338	200803	10	3/17/2008	56.5907	-155.7246	43	698	4	2	3	0	C	(40,45]	4.14006147154231
1339	200803	10	3/17/2008	56.5907	-155.7246	44	692	5	2	3	0	C	(40,45]	4.14006147154231
1340	200803	10	3/17/2008	56.5907	-155.7246	44	802	4	2	3	0	C	(40,45]	4.14006147154231
1341	200803	10	3/17/2008	56.5907	-155.7246	44	704	4	2	3	0	C	(40,45]	4.14006147154231
1342	200803	10	3/17/2008	56.5907	-155.7246	40	528	4	2	3	0	C	(35,40]	2.64234809806507
1343	200803	10	3/17/2008	56.5907	-155.7246	42	560	4	2	3	0	C	(40,45]	4.14006147154231
1344	200803	10	3/17/2008	56.5907	-155.7246	39	554	4	2	3	0	C	(35,40]	2.64234809806507
1345	200803	8	3/17/2008	56.8814	-155.1919	56	1800	8	3	3	1	C	(55,60]	3.35811235393127
1346	200803	8	3/17/2008	56.8814	-155.1919	63	2870	9	3	3	1	C	(60,65]	4.21920614629047
1347	200803	8	3/17/2008	56.8814	-155.1919	56	1642	9	3	3	1	C	(55,60]	3.35811235393127
1348	200803	8	3/17/2008	56.8814	-155.1919	56	1924	8	3	3	1	C	(55,60]	3.35811235393127
1349	200803	8	3/17/2008	56.8814	-155.1919	64	2118	8	3	3	1	C	(60,65]	4.21920614629047
1350	200803	8	3/17/2008	56.8814	-155.1919	56	1478	9	3	3	1	C	(55,60]	3.35811235393127
1351	200803	8	3/17/2008	56.8814	-155.1919	45	826	5	3	3	1	C	(40,45]	4.14006147154231
1352	200803	8	3/17/2008	56.8814	-155.1919	57	1708	8	3	3	1	C	(55,60]	3.35811235393127
1353	200803	8	3/17/2008	56.8814	-155.1919	63	2486	8	3	3	1	C	(60,65]	4.21920614629047
1354	200803	8	3/17/2008	56.8814	-155.1919	57	1528	8	3	3	1	C	(55,60]	3.35811235393127
1355	200803	8	3/17/2008	56.8814	-155.1919	56	1560	8	3	3	1	C	(55,60]	3.35811235393127
1356	200803	8	3/17/2008	56.8814	-155.1919	61	2064	7	3	3	1	C	(60,65]	4.21920614629047
1357	200803	8	3/17/2008	56.8814	-155.1919	62	2258	7	3	3	1	C	(60,65]	4.21920614629047
1358	200803	8	3/17/2008	56.8814	-155.1919	60	2542	5	3	3	1	C	(55,60]	3.35811235393127
1359	200803	9	3/17/2008	56.773	-155.3203	58	1782	8	3	3	1	C	(55,60]	3.35811235393127
1360	200803	9	3/17/2008	56.773	-155.3203	58	1710	9	3	3	1	C	(55,60]	3.35811235393127
1361	200803	9	3/17/2008	56.773	-155.3203	58	2194	7	3	3	1	C	(55,60]	3.35811235393127
1362	200803	9	3/17/2008	56.773	-155.3203	60	2304	8	3	3	1	C	(55,60]	3.35811235393127
1363	200803	9	3/17/2008	56.773	-155.3203	64	2320	10	3	3	1	C	(60,65]	4.21920614629047
1364	200803	9	3/17/2008	56.773	-155.3203	43	826	5	3	3	1	C	(40,45]	4.14006147154231
1365	200803	10	3/17/2008	56.5907	-155.7246	56	1596	9	3	3	1	C	(55,60]	3.35811235393127
1366	200803	10	3/17/2008	56.5907	-155.7246	61	2202	8	3	3	1	C	(60,65]	4.21920614629047
1367	200803	10	3/17/2008	56.5907	-155.7246	55	1306	9	3	3	1	C	(50,55]	7.74112545207149
1368	200803	10	3/17/2008	56.5907	-155.7246	46	880	4	3	3	1	C	(45,50]	10.7573552532143
1369	200803	10	3/17/2008	56.5907	-155.7246	55	1580	8	3	3	1	C	(50,55]	7.74112545207149
1370	200803	10	3/17/2008	56.5907	-155.7246	55	1456	8	3	3	1	C	(50,55]	7.74112545207149
1371	200803	10	3/17/2008	56.5907	-155.7246	53	1314	10	3	3	1	C	(50,55]	7.74112545207149
1372	200803	10	3/17/2008	56.5907	-155.7246	61	2012	9	3	3	1	C	(60,65]	4.21920614629047
1373	200803	10	3/17/2008	56.5907	-155.7246	53	1328	6	3	3	1	C	(50,55]	7.74112545207149
1374	200803	10	3/17/2008	56.5907	-155.7246	59	1822	9	3	3	1	C	(55,60]	3.35811235393127
1375	200803	10	3/17/2008	56.5907	-155.7246	41	760	5	3	3	1	C	(40,45]	4.14006147154231
1376	200803	10	3/17/2008	56.5907	-155.7246	60	1608	8	3	3	1	C	(55,60]	3.35811235393127
1377	200803	10	3/17/2008	56.5907	-155.7246	59	1624	9	3	3	1	C	(55,60]	3.35811235393127
1378	200803	10	3/17/2008	56.5907	-155.7246	61	2002	9	3	3	1	C	(60,65]	4.21920614629047
1379	200803	10	3/17/2008	56.5907	-155.7246	65	2718	8	3	3	1	C	(60,65]	4.21920614629047
1380	200803	10	3/17/2008	56.5907	-155.7246	61	2336	8	3	3	1	C	(60,65]	4.21920614629047
1381	200803	10	3/17/2008	56.5907	-155.7246	61	1986	8	3	3	1	C	(60,65]	4.21920614629047
1382	200803	10	3/17/2008	56.5907	-155.7246	48	1060	5	3	3	1	C	(45,50]	10.7573552532143
1383	200803	10	3/17/2008	56.5907	-155.7246	54	1478	7	3	3	1	C	(50,55]	7.74112545207149
1384	200803	10	3/17/2008	56.5907	-155.7246	58	2018	8	3	3	1	C	(55,60]	3.35811235393127
1385	200803	10	3/17/2008	56.5907	-155.7246	63	2056	8	3	3	1	C	(60,65]	4.21920614629047
1386	200803	6	3/16/2008	57.2664	-155.0478	36	336	3	1	3	0	C	(35,40]	2.64234809806507
1387	200803	6	3/16/2008	57.2664	-155.0478	34	288	3	1	3	0	C	(30,35]	1.26638775633174
1388	200803	6	3/16/2008	57.2664	-155.0478	35	348	3	1	3	0	C	(30,35]	1.26638775633174
1389	200803	6	3/16/2008	57.2664	-155.0478	36	324	3	1	3	0	C	(35,40]	2.64234809806507
1390	200803	6	3/16/2008	57.2664	-155.0478	29	198	3	1	3	0	C	(25,30]	3.79354251846738
1391	200803	6	3/16/2008	57.2664	-155.0478	32	232	3	1	3	0	C	(30,35]	1.26638775633174
1392	200803	6	3/16/2008	57.2664	-155.0478	35	324	3	1	3	0	C	(30,35]	1.26638775633174
1393	200803	6	3/16/2008	57.2664	-155.0478	12	12	1	1	3	0	C	(10,15]	3.43120068944291
1394	200803	6	3/16/2008	57.2664	-155.0478	13	16	1	1	3	0	C	(10,15]	3.43120068944291
1395	200803	6	3/16/2008	57.2664	-155.0478	11	10	1	1	3	0	C	(10,15]	3.43120068944291
1396	200803	6	3/16/2008	57.2664	-155.0478	43	732	4	2	3	0	C	(40,45]	4.14006147154231
1397	200803	6	3/16/2008	57.2664	-155.0478	42	606	4	2	3	0	C	(40,45]	4.14006147154231
1398	200803	6	3/16/2008	57.2664	-155.0478	40	538	3	2	3	0	C	(35,40]	2.64234809806507
1399	200803	6	3/16/2008	57.2664	-155.0478	44	764	4	2	3	0	C	(40,45]	4.14006147154231
1400	200803	6	3/16/2008	57.2664	-155.0478	37	394	3	2	3	0	C	(35,40]	2.64234809806507
1401	200803	6	3/16/2008	57.2664	-155.0478	38	434	3	2	3	0	C	(35,40]	2.64234809806507
1402	200803	6	3/16/2008	57.2664	-155.0478	36	352	3	2	3	0	C	(35,40]	2.64234809806507
1403	200803	6	3/16/2008	57.2664	-155.0478	33	286	3	2	3	0	C	(30,35]	1.26638775633174
1404	200803	6	3/16/2008	57.2664	-155.0478	44	718	4	2	3	0	C	(40,45]	4.14006147154231
1405	200803	7	3/16/2008	57.1302	-155.8325	35	326	4	2	3	0	B	(30,35]	21.5708467387744
1406	200803	7	3/16/2008	57.1302	-155.8325	34	300	3	2	3	0	B	(30,35]	21.5708467387744
1407	200803	7	3/16/2008	57.1302	-155.8325	37	402	3	2	3	0	B	(35,40]	51.8376154780188
1408	200803	7	3/16/2008	57.1302	-155.8325	37	386	3	2	3	0	B	(35,40]	51.8376154780188
1409	200803	7	3/16/2008	57.1302	-155.8325	35	344	3	2	3	0	B	(30,35]	21.5708467387744
1410	200803	6	3/16/2008	57.2664	-155.0478	61	2132	8	3	3	1	C	(60,65]	4.21920614629047
1411	200803	6	3/16/2008	57.2664	-155.0478	54	1604	7	3	3	1	C	(50,55]	7.74112545207149
1412	200803	6	3/16/2008	57.2664	-155.0478	66	2926	7	3	3	1	C	(65,70]	20.6306929771933
1413	200803	6	3/16/2008	57.2664	-155.0478	61	2230	9	3	3	1	C	(60,65]	4.21920614629047
1414	200803	6	3/16/2008	57.2664	-155.0478	67	3124	8	3	3	1	C	(65,70]	20.6306929771933
1415	200803	6	3/16/2008	57.2664	-155.0478	40	540	4	3	3	1	C	(35,40]	2.64234809806507
1416	200803	6	3/16/2008	57.2664	-155.0478	40	528	4	3	3	1	C	(35,40]	2.64234809806507
1417	200803	6	3/16/2008	57.2664	-155.0478	54	1588	8	3	3	1	C	(50,55]	7.74112545207149
1418	200803	6	3/16/2008	57.2664	-155.0478	55	1572	9	3	3	1	C	(50,55]	7.74112545207149
1419	200803	7	3/16/2008	57.1302	-155.8325	59	2268	10	3	3	1	B	(55,60]	21.4487671884165
1420	200803	7	3/16/2008	57.1302	-155.8325	60	2064	9	3	3	1	B	(55,60]	21.4487671884165
1421	200803	7	3/16/2008	57.1302	-155.8325	58	1652	9	3	3	1	B	(55,60]	21.4487671884165
1422	200803	7	3/16/2008	57.1302	-155.8325	61	2212	8	3	3	1	B	(60,65]	30.87672678269
1423	200803	7	3/16/2008	57.1302	-155.8325	62	2166	8	3	3	1	B	(60,65]	30.87672678269
1424	200803	7	3/16/2008	57.1302	-155.8325	60	2072	9	3	3	1	B	(55,60]	21.4487671884165
1425	200803	7	3/16/2008	57.1302	-155.8325	64	2568	7	3	3	1	B	(60,65]	30.87672678269
1426	200803	7	3/16/2008	57.1302	-155.8325	58	1908	8	3	3	1	B	(55,60]	21.4487671884165
1427	200803	3	3/15/2008	57.6706	-154.5531	38	468	5	1	3	0	C	(35,40]	2.64234809806507
1428	200803	3	3/15/2008	57.6706	-154.5531	33	302	3	1	3	0	C	(30,35]	1.26638775633174
1429	200803	3	3/15/2008	57.6706	-154.5531	38	410	3	1	3	0	C	(35,40]	2.64234809806507
1430	200803	3	3/15/2008	57.6706	-154.5531	36	352	3	1	3	0	C	(35,40]	2.64234809806507
1431	200803	3	3/15/2008	57.6706	-154.5531	33	292	3	1	3	0	C	(30,35]	1.26638775633174
1432	200803	3	3/15/2008	57.6706	-154.5531	35	322	3	1	3	0	C	(30,35]	1.26638775633174
1433	200803	4	3/15/2008	57.539	-154.9732	23	90	2	1	3	0	C	(20,25]	2.04459399856108
1434	200803	5	3/15/2008	57.509	-155.2447	33	286	3	1	3	0	B	(30,35]	21.5708467387744
1435	200803	5	3/15/2008	57.509	-155.2447	35	314	4	1	3	0	B	(30,35]	21.5708467387744
1436	200803	5	3/15/2008	57.509	-155.2447	35	326	3	1	3	0	B	(30,35]	21.5708467387744
1437	200803	5	3/15/2008	57.509	-155.2447	33	254	3	1	3	0	B	(30,35]	21.5708467387744
1438	200803	5	3/15/2008	57.509	-155.2447	24	104	2	1	3	0	B	(20,25]	26.1775269078133
1439	200803	5	3/15/2008	57.509	-155.2447	23	84	2	1	3	0	B	(20,25]	26.1775269078133
1440	200803	5	3/15/2008	57.509	-155.2447	23	84	2	1	3	0	B	(20,25]	26.1775269078133
1441	200803	5	3/15/2008	57.509	-155.2447	15	24	1	1	3	0	B	(10,15]	36.3371833672196
1442	200803	5	3/15/2008	57.509	-155.2447	11	10	1	1	3	0	B	(10,15]	36.3371833672196
1443	200803	3	3/15/2008	57.6706	-154.5531	47	952	5	2	3	0	C	(45,50]	10.7573552532143
1444	200803	3	3/15/2008	57.6706	-154.5531	47	814	4	2	3	0	C	(45,50]	10.7573552532143
1445	200803	3	3/15/2008	57.6706	-154.5531	43	638	5	2	3	0	C	(40,45]	4.14006147154231
1446	200803	3	3/15/2008	57.6706	-154.5531	38	472	3	2	3	0	C	(35,40]	2.64234809806507
1447	200803	3	3/15/2008	57.6706	-154.5531	41	584	4	2	3	0	C	(40,45]	4.14006147154231
1448	200803	3	3/15/2008	57.6706	-154.5531	42	588	4	2	3	0	C	(40,45]	4.14006147154231
1449	200803	3	3/15/2008	57.6706	-154.5531	46	822	4	2	3	0	C	(45,50]	10.7573552532143
1450	200803	3	3/15/2008	57.6706	-154.5531	37	394	3	2	3	0	C	(35,40]	2.64234809806507
1451	200803	3	3/15/2008	57.6706	-154.5531	37	434	3	2	3	0	C	(35,40]	2.64234809806507
1452	200803	3	3/15/2008	57.6706	-154.5531	41	530	4	2	3	0	C	(40,45]	4.14006147154231
1453	200803	3	3/15/2008	57.6706	-154.5531	40	606	3	2	3	0	C	(35,40]	2.64234809806507
1454	200803	4	3/15/2008	57.539	-154.9732	25	120	2	2	3	0	C	(20,25]	2.04459399856108
1455	200803	4	3/15/2008	57.539	-154.9732	33	302	3	2	3	0	C	(30,35]	1.26638775633174
1456	200803	4	3/15/2008	57.539	-154.9732	32	270	3	2	3	0	C	(30,35]	1.26638775633174
1457	200803	4	3/15/2008	57.539	-154.9732	34	278	3	2	3	0	C	(30,35]	1.26638775633174
1458	200803	4	3/15/2008	57.539	-154.9732	46	832	4	2	3	0	C	(45,50]	10.7573552532143
1459	200803	4	3/15/2008	57.539	-154.9732	34	282	3	2	3	0	C	(30,35]	1.26638775633174
1460	200803	4	3/15/2008	57.539	-154.9732	34	340	3	2	3	0	C	(30,35]	1.26638775633174
1461	200803	4	3/15/2008	57.539	-154.9732	33	294	3	2	3	0	C	(30,35]	1.26638775633174
1462	200803	5	3/15/2008	57.509	-155.2447	68	2726	9	2	3	0	B	(65,70]	153.072630874246
1463	200803	5	3/15/2008	57.509	-155.2447	44	712	4	2	3	0	B	(40,45]	61.157310527961
1464	200803	5	3/15/2008	57.509	-155.2447	40	568	3	2	3	0	B	(35,40]	51.8376154780188
1465	200803	5	3/15/2008	57.509	-155.2447	41	540	4	2	3	0	B	(40,45]	61.157310527961
1466	200803	5	3/15/2008	57.509	-155.2447	36	386	3	2	3	0	B	(35,40]	51.8376154780188
1467	200803	5	3/15/2008	57.509	-155.2447	39	454	3	2	3	0	B	(35,40]	51.8376154780188
1468	200803	5	3/15/2008	57.509	-155.2447	42	556	4	2	3	0	B	(40,45]	61.157310527961
1469	200803	5	3/15/2008	57.509	-155.2447	39	454	4	2	3	0	B	(35,40]	51.8376154780188
1470	200803	5	3/15/2008	57.509	-155.2447	34	284	3	2	3	0	B	(30,35]	21.5708467387744
1471	200803	5	3/15/2008	57.509	-155.2447	46	738	4	2	3	0	B	(45,50]	153.767919747205
1472	200803	5	3/15/2008	57.509	-155.2447	42	628	4	2	3	0	B	(40,45]	61.157310527961
1473	200803	5	3/15/2008	57.509	-155.2447	41	616	4	2	3	0	B	(40,45]	61.157310527961
1474	200803	5	3/15/2008	57.509	-155.2447	36	374	3	2	3	0	B	(35,40]	51.8376154780188
1475	200803	3	3/15/2008	57.6706	-154.5531	62	2534	8	3	3	1	C	(60,65]	4.21920614629047
1476	200803	3	3/15/2008	57.6706	-154.5531	43	678	4	3	3	1	C	(40,45]	4.14006147154231
1477	200803	3	3/15/2008	57.6706	-154.5531	54	1652	6	3	3	1	C	(50,55]	7.74112545207149
1478	200803	3	3/15/2008	57.6706	-154.5531	56	1594	7	3	3	1	C	(55,60]	3.35811235393127
1479	200803	3	3/15/2008	57.6706	-154.5531	59	2072	7	3	3	1	C	(55,60]	3.35811235393127
1480	200803	3	3/15/2008	57.6706	-154.5531	49	1000	6	3	3	1	C	(45,50]	10.7573552532143
1481	200803	3	3/15/2008	57.6706	-154.5531	60	1694	7	3	3	1	C	(55,60]	3.35811235393127
1482	200803	3	3/15/2008	57.6706	-154.5531	66	2548	8	3	3	1	C	(65,70]	20.6306929771933
1483	200803	3	3/15/2008	57.6706	-154.5531	58	1534	9	3	3	1	C	(55,60]	3.35811235393127
1484	200803	3	3/15/2008	57.6706	-154.5531	38	498	4	3	3	1	C	(35,40]	2.64234809806507
1485	200803	3	3/15/2008	57.6706	-154.5531	53	1368	9	3	3	1	C	(50,55]	7.74112545207149
1486	200803	3	3/15/2008	57.6706	-154.5531	56	1394	10	3	3	1	C	(55,60]	3.35811235393127
1487	200803	3	3/15/2008	57.6706	-154.5531	62	2262	6	3	3	1	C	(60,65]	4.21920614629047
1488	200803	4	3/15/2008	57.539	-154.9732	56	1700	8	3	3	1	C	(55,60]	3.35811235393127
1489	200803	4	3/15/2008	57.539	-154.9732	58	2044	9	3	3	1	C	(55,60]	3.35811235393127
1490	200803	4	3/15/2008	57.539	-154.9732	66	2936	9	3	3	1	C	(65,70]	20.6306929771933
1491	200803	4	3/15/2008	57.539	-154.9732	63	2326	7	3	3	1	C	(60,65]	4.21920614629047
1492	200803	4	3/15/2008	57.539	-154.9732	53	1302	5	3	3	1	C	(50,55]	7.74112545207149
1493	200803	4	3/15/2008	57.539	-154.9732	66	2990	10	3	3	1	C	(65,70]	20.6306929771933
1494	200803	5	3/15/2008	57.509	-155.2447	65	2926	10	3	3	1	B	(60,65]	30.87672678269
1495	200803	5	3/15/2008	57.509	-155.2447	65	3126	8	3	3	1	B	(60,65]	30.87672678269
1496	200803	5	3/15/2008	57.509	-155.2447	42	622	4	3	3	1	B	(40,45]	61.157310527961
1497	200803	5	3/15/2008	57.509	-155.2447	50	1136	5	3	3	1	B	(45,50]	153.767919747205
1498	200803	5	3/15/2008	57.509	-155.2447	66	2596	10	3	3	1	B	(65,70]	153.072630874246
1499	200803	5	3/15/2008	57.509	-155.2447	60	2162	8	3	3	1	B	(55,60]	21.4487671884165
1500	200803	5	3/15/2008	57.509	-155.2447	63	2306	9	3	3	1	B	(60,65]	30.87672678269
1501	200803	5	3/15/2008	57.509	-155.2447	60	1994	8	3	3	1	B	(55,60]	21.4487671884165
1502	200803	5	3/15/2008	57.509	-155.2447	57	1666	6	4	3	1	B	(55,60]	21.4487671884165
1503	200803	1	3/14/2008	58.0788	-153.5975	11	10	1	1	3	0	C	(10,15]	3.43120068944291
1504	200803	1	3/14/2008	58.0788	-153.5975	12	10	1	1	3	0	C	(10,15]	3.43120068944291
1505	200803	2	3/14/2008	57.8915	-153.9276	28	150	3	1	3	0	C	(25,30]	3.79354251846738
1506	200803	2	3/14/2008	57.8915	-153.9276	24	104	3	1	3	0	C	(20,25]	2.04459399856108
1507	200803	2	3/14/2008	57.8915	-153.9276	23	84	2	1	3	0	C	(20,25]	2.04459399856108
1508	200803	2	3/14/2008	57.8915	-153.9276	24	94	2	1	3	0	C	(20,25]	2.04459399856108
1509	200803	2	3/14/2008	57.8915	-153.9276	33	276	3	1	3	0	C	(30,35]	1.26638775633174
1510	200803	2	3/14/2008	57.8915	-153.9276	25	118	2	1	3	0	C	(20,25]	2.04459399856108
1511	200803	2	3/14/2008	57.8915	-153.9276	32	250	3	1	3	0	C	(30,35]	1.26638775633174
1512	200803	2	3/14/2008	57.8915	-153.9276	31	224	3	1	3	0	C	(30,35]	1.26638775633174
1513	200803	2	3/14/2008	57.8915	-153.9276	32	242	3	1	3	0	C	(30,35]	1.26638775633174
1514	200803	2	3/14/2008	57.8915	-153.9276	31	198	3	1	3	0	C	(30,35]	1.26638775633174
1515	200803	2	3/14/2008	57.8915	-153.9276	13	14	1	1	3	0	C	(10,15]	3.43120068944291
1516	200803	1	3/14/2008	58.0788	-153.5975	45	744	5	2	3	0	C	(40,45]	4.14006147154231
1517	200803	1	3/14/2008	58.0788	-153.5975	25	96	2	2	3	0	C	(20,25]	2.04459399856108
1518	200803	1	3/14/2008	58.0788	-153.5975	32	262	3	2	3	0	C	(30,35]	1.26638775633174
1519	200803	1	3/14/2008	58.0788	-153.5975	41	618	4	2	3	0	C	(40,45]	4.14006147154231
1520	200803	1	3/14/2008	58.0788	-153.5975	40	468	4	2	3	0	C	(35,40]	2.64234809806507
1521	200803	1	3/14/2008	58.0788	-153.5975	43	684	5	2	3	0	C	(40,45]	4.14006147154231
1522	200803	1	3/14/2008	58.0788	-153.5975	44	674	5	2	3	0	C	(40,45]	4.14006147154231
1523	200803	1	3/14/2008	58.0788	-153.5975	27	130	2	2	3	0	C	(25,30]	3.79354251846738
1524	200803	1	3/14/2008	58.0788	-153.5975	34	306	3	2	3	0	C	(30,35]	1.26638775633174
1525	200803	1	3/14/2008	58.0788	-153.5975	34	300	4	2	3	0	C	(30,35]	1.26638775633174
1526	200803	1	3/14/2008	58.0788	-153.5975	22	70	2	2	3	0	C	(20,25]	2.04459399856108
1527	200803	1	3/14/2008	58.0788	-153.5975	33	300	3	2	3	0	C	(30,35]	1.26638775633174
1528	200803	1	3/14/2008	58.0788	-153.5975	34	312	3	2	3	0	C	(30,35]	1.26638775633174
1529	200803	1	3/14/2008	58.0788	-153.5975	33	282	3	2	3	0	C	(30,35]	1.26638775633174
1530	200803	1	3/14/2008	58.0788	-153.5975	31	204	3	2	3	0	C	(30,35]	1.26638775633174
1531	200803	1	3/14/2008	58.0788	-153.5975	39	502	4	2	3	0	C	(35,40]	2.64234809806507
1532	200803	1	3/14/2008	58.0788	-153.5975	47	908	5	2	3	0	C	(45,50]	10.7573552532143
1533	200803	1	3/14/2008	58.0788	-153.5975	44	676	6	2	3	0	C	(40,45]	4.14006147154231
1534	200803	1	3/14/2008	58.0788	-153.5975	24	106	2	2	3	0	C	(20,25]	2.04459399856108
1535	200803	1	3/14/2008	58.0788	-153.5975	25	122	2	2	3	0	C	(20,25]	2.04459399856108
1536	200803	1	3/14/2008	58.0788	-153.5975	37	440	3	2	3	0	C	(35,40]	2.64234809806507
1537	200803	1	3/14/2008	58.0788	-153.5975	32	260	3	2	3	0	C	(30,35]	1.26638775633174
1538	200803	1	3/14/2008	58.0788	-153.5975	33	280	3	2	3	0	C	(30,35]	1.26638775633174
1539	200803	1	3/14/2008	58.0788	-153.5975	24	94	2	2	3	0	C	(20,25]	2.04459399856108
1540	200803	1	3/14/2008	58.0788	-153.5975	39	566	3	2	3	0	C	(35,40]	2.64234809806507
1541	200803	1	3/14/2008	58.0788	-153.5975	34	344	3	2	3	0	C	(30,35]	1.26638775633174
1542	200803	1	3/14/2008	58.0788	-153.5975	34	288	3	2	3	0	C	(30,35]	1.26638775633174
1543	200803	1	3/14/2008	58.0788	-153.5975	43	626	5	2	3	0	C	(40,45]	4.14006147154231
1544	200803	1	3/14/2008	58.0788	-153.5975	40	514	4	2	3	0	C	(35,40]	2.64234809806507
1545	200803	1	3/14/2008	58.0788	-153.5975	47	878	5	2	3	0	C	(45,50]	10.7573552532143
1546	200803	1	3/14/2008	58.0788	-153.5975	36	398	4	2	3	0	C	(35,40]	2.64234809806507
1547	200803	1	3/14/2008	58.0788	-153.5975	33	308	3	2	3	0	C	(30,35]	1.26638775633174
1548	200803	1	3/14/2008	58.0788	-153.5975	42	582	4	2	3	0	C	(40,45]	4.14006147154231
1549	200803	1	3/14/2008	58.0788	-153.5975	41	594	5	2	3	0	C	(40,45]	4.14006147154231
1550	200803	2	3/14/2008	57.8915	-153.9276	33	276	3	2	3	0	C	(30,35]	1.26638775633174
1551	200803	2	3/14/2008	57.8915	-153.9276	43	686	4	2	3	0	C	(40,45]	4.14006147154231
1552	200704	10	3/23/2007	57.66607	-154.74231	40	476	4	2	11	0	C	(35,40]	7.88146711807742
1553	200704	10	3/23/2007	57.66607	-154.74231	47	992	6	2	11	0	C	(45,50]	5.48604415250687
1554	200704	10	3/23/2007	57.66607	-154.74231	43	604	4	2	11	0	C	(40,45]	11.2726390924204
1555	200704	10	3/23/2007	57.66607	-154.74231	39	442	4	2	11	0	C	(35,40]	7.88146711807742
1556	200704	10	3/23/2007	57.66607	-154.74231	39	496	3	2	11	0	C	(35,40]	7.88146711807742
1557	200704	10	3/23/2007	57.66607	-154.74231	38	374	3	2	11	0	C	(35,40]	7.88146711807742
1558	200704	10	3/23/2007	57.66607	-154.74231	57	1574	8	3	11	0	C	(55,60]	2.56246254472656
1559	200704	10	3/23/2007	57.66607	-154.74231	58	2218	8	4	11	1	C	(55,60]	2.56246254472656
1560	200704	10	3/23/2007	57.66607	-154.74231	53	1274	6	4	11	1	C	(50,55]	1.92793467580599
1561	200704	10	3/23/2007	57.66607	-154.74231	60	1612	8	4	11	1	C	(55,60]	2.56246254472656
1562	200704	10	3/23/2007	57.66607	-154.74231	49	1200	6	4	11	1	C	(45,50]	5.48604415250687
1563	200704	10	3/23/2007	57.66607	-154.74231	49	1054	6	4	11	1	C	(45,50]	5.48604415250687
1564	200704	10	3/23/2007	57.66607	-154.74231	55	1520	7	4	11	1	C	(50,55]	1.92793467580599
1565	200704	10	3/23/2007	57.66607	-154.74231	52	1396	6	4	11	1	C	(50,55]	1.92793467580599
1566	200704	10	3/23/2007	57.66607	-154.74231	46	734	6	4	11	1	C	(45,50]	5.48604415250687
1567	200704	10	3/23/2007	57.66607	-154.74231	47	948	6	4	11	1	C	(45,50]	5.48604415250687
1568	200704	10	3/23/2007	57.66607	-154.74231	50	1042	4	4	11	1	C	(45,50]	5.48604415250687
1569	200704	10	3/23/2007	57.66607	-154.74231	62	2228	8	4	11	1	C	(60,65]	9.21951762911312
1570	200704	10	3/23/2007	57.66607	-154.74231	54	1414	6	4	11	1	C	(50,55]	1.92793467580599
1571	200704	10	3/23/2007	57.66607	-154.74231	48	1098	5	4	11	1	C	(45,50]	5.48604415250687
1572	200704	10	3/23/2007	57.66607	-154.74231	54	1192	8	4	11	1	C	(50,55]	1.92793467580599
1573	200704	10	3/23/2007	57.66607	-154.74231	55	1654	6	4	11	1	C	(50,55]	1.92793467580599
1574	200704	10	3/23/2007	57.66607	-154.74231	59	1578	7	4	11	1	C	(55,60]	2.56246254472656
1575	200704	10	3/23/2007	57.66607	-154.74231	50	886	7	4	11	1	C	(45,50]	5.48604415250687
1576	200704	10	3/23/2007	57.66607	-154.74231	59	1628	8	4	11	1	C	(55,60]	2.56246254472656
1577	200704	10	3/23/2007	57.66607	-154.74231	60	2120	8	4	11	1	C	(55,60]	2.56246254472656
1578	200704	10	3/23/2007	57.66607	-154.74231	52	1282	6	4	11	1	C	(50,55]	1.92793467580599
1579	200704	10	3/23/2007	57.66607	-154.74231	61	1908	7	4	11	1	C	(60,65]	9.21951762911312
1580	200704	10	3/23/2007	57.66607	-154.74231	54	1322	6	4	11	1	C	(50,55]	1.92793467580599
1581	200704	10	3/23/2007	57.66607	-154.74231	55	1396	6	4	11	1	C	(50,55]	1.92793467580599
1582	200704	10	3/23/2007	57.66607	-154.74231	51	1130	6	4	11	1	C	(50,55]	1.92793467580599
1583	200704	10	3/23/2007	57.66607	-154.74231	55	1438	7	4	11	1	C	(50,55]	1.92793467580599
1584	200704	10	3/23/2007	57.66607	-154.74231	54	1326	8	4	11	1	C	(50,55]	1.92793467580599
1585	200704	10	3/23/2007	57.66607	-154.74231	50	1122	7	4	11	1	C	(45,50]	5.48604415250687
1586	200704	10	3/23/2007	57.66607	-154.74231	53	1162	8	4	11	1	C	(50,55]	1.92793467580599
1587	200704	10	3/23/2007	57.66607	-154.74231	54	1230	7	4	11	1	C	(50,55]	1.92793467580599
1588	200704	10	3/23/2007	57.66607	-154.74231	53	1248	6	4	11	1	C	(50,55]	1.92793467580599
1589	200704	10	3/23/2007	57.66607	-154.74231	44	652	4	4	11	1	C	(40,45]	11.2726390924204
1590	200704	10	3/23/2007	57.66607	-154.74231	56	1520	6	4	11	1	C	(55,60]	2.56246254472656
1591	200704	10	3/23/2007	57.66607	-154.74231	61	1658	8	4	11	1	C	(60,65]	9.21951762911312
1592	200704	10	3/23/2007	57.66607	-154.74231	58	1842	7	5	11	1	C	(55,60]	2.56246254472656
1593	200704	10	3/23/2007	57.66607	-154.74231	50	1048	5	5	11	1	C	(45,50]	5.48604415250687
1594	200704	8	3/20/2007	57.85056	-154.80021	37	418	3	2	11	0	A	(35,40]	42.9077383570736
1595	200704	8	3/20/2007	57.85056	-154.80021	60	1728	8	4	11	1	A	(55,60]	10.1592573448538
1596	200704	8	3/20/2007	57.85056	-154.80021	59	2088	7	4	11	1	A	(55,60]	10.1592573448538
1597	200704	8	3/20/2007	57.85056	-154.80021	53	1328	7	4	11	1	A	(50,55]	5.82149262651468
1598	200704	8	3/20/2007	57.85056	-154.80021	51	1250	7	4	11	1	A	(50,55]	5.82149262651468
1599	200704	8	3/20/2007	57.85056	-154.80021	51	1184	8	4	11	1	A	(50,55]	5.82149262651468
1600	200704	8	3/20/2007	57.85056	-154.80021	54	1342	7	4	11	1	A	(50,55]	5.82149262651468
1601	200704	8	3/20/2007	57.85056	-154.80021	41	640	5	4	11	1	A	(40,45]	28.8133467143484
1602	200704	8	3/20/2007	57.85056	-154.80021	56	1590	7	4	11	1	A	(55,60]	10.1592573448538
1603	200704	8	3/20/2007	57.85056	-154.80021	57	1826	7	4	11	1	A	(55,60]	10.1592573448538
1604	200704	8	3/20/2007	57.85056	-154.80021	45	806	5	4	11	1	A	(40,45]	28.8133467143484
1605	200704	8	3/20/2007	57.85056	-154.80021	51	1268	7	4	11	1	A	(50,55]	5.82149262651468
1606	200704	8	3/20/2007	57.85056	-154.80021	53	1472	6	4	11	1	A	(50,55]	5.82149262651468
1607	200704	8	3/20/2007	57.85056	-154.80021	49	1108	5	4	11	1	A	(45,50]	14.8453128824949
1608	200704	8	3/20/2007	57.85056	-154.80021	56	1932	8	4	11	1	A	(55,60]	10.1592573448538
1609	200704	8	3/20/2007	57.85056	-154.80021	55	1660	7	4	11	1	A	(50,55]	5.82149262651468
1610	200704	8	3/20/2007	57.85056	-154.80021	56	1428	7	4	11	1	A	(55,60]	10.1592573448538
1611	200704	8	3/20/2007	57.85056	-154.80021	47	966	8	4	11	1	A	(45,50]	14.8453128824949
1612	200704	8	3/20/2007	57.85056	-154.80021	56	1474	7	4	11	1	A	(55,60]	10.1592573448538
1613	200704	8	3/20/2007	57.85056	-154.80021	58	1498	8	4	11	1	A	(55,60]	10.1592573448538
1614	200704	8	3/20/2007	57.85056	-154.80021	52	1344	7	4	11	1	A	(50,55]	5.82149262651468
1615	200704	8	3/20/2007	57.85056	-154.80021	57	1854	7	4	11	1	A	(55,60]	10.1592573448538
1616	200704	8	3/20/2007	57.85056	-154.80021	45	912	5	4	11	1	A	(40,45]	28.8133467143484
1617	200704	8	3/20/2007	57.85056	-154.80021	40	496	4	4	11	1	A	(35,40]	42.9077383570736
1618	200704	8	3/20/2007	57.85056	-154.80021	56	1726	9	4	11	1	A	(55,60]	10.1592573448538
1619	200704	8	3/20/2007	57.85056	-154.80021	63	2294	8	4	11	1	A	(60,65]	35.6345476702273
1620	200704	8	3/20/2007	57.85056	-154.80021	68	2580	9	4	11	1	A	(65,70]	288.662574030992
1621	200704	8	3/20/2007	57.85056	-154.80021	55	1562	8	4	11	1	A	(50,55]	5.82149262651468
1622	200704	8	3/20/2007	57.85056	-154.80021	59	1762	7	4	11	1	A	(55,60]	10.1592573448538
1623	200704	8	3/20/2007	57.85056	-154.80021	58	1530	7	4	11	1	A	(55,60]	10.1592573448538
1624	200704	8	3/20/2007	57.85056	-154.80021	61	2366	7	4	11	1	A	(60,65]	35.6345476702273
1625	200704	8	3/20/2007	57.85056	-154.80021	54	1434	7	4	11	1	A	(50,55]	5.82149262651468
1626	200704	8	3/20/2007	57.85056	-154.80021	56	1398	7	4	11	1	A	(55,60]	10.1592573448538
1627	200704	8	3/20/2007	57.85056	-154.80021	57	1422	6	4	11	1	A	(55,60]	10.1592573448538
1628	200704	8	3/20/2007	57.85056	-154.80021	51	1194	8	5	11	1	A	(50,55]	5.82149262651468
1629	200704	8	3/20/2007	57.85056	-154.80021	49	960	7	5	11	1	A	(45,50]	14.8453128824949
1630	200704	6	3/19/2007	57.58301	-154.91292	45	794	4	2	11	0	C	(40,45]	11.2726390924204
1631	200704	6	3/19/2007	57.58301	-154.91292	44	672	5	2	11	0	C	(40,45]	11.2726390924204
1632	200704	6	3/19/2007	57.58301	-154.91292	40	492	4	2	11	0	C	(35,40]	7.88146711807742
1633	200704	7	3/19/2007	57.77004	-154.99319	39	468	3	2	11	0	B	(35,40]	34.2144966819964
1634	200704	7	3/19/2007	57.77004	-154.99319	43	628	5	2	11	0	B	(40,45]	30.4381681632171
1635	200704	7	3/19/2007	57.77004	-154.99319	41	522	4	2	11	0	B	(40,45]	30.4381681632171
1636	200704	7	3/19/2007	57.77004	-154.99319	44	678	5	2	11	0	B	(40,45]	30.4381681632171
1637	200704	6	3/19/2007	57.58301	-154.91292	48	1022	5	4	11	1	C	(45,50]	5.48604415250687
1638	200704	6	3/19/2007	57.58301	-154.91292	55	1576	6	4	11	1	C	(50,55]	1.92793467580599
1639	200704	6	3/19/2007	57.58301	-154.91292	55	1442	7	4	11	1	C	(50,55]	1.92793467580599
1640	200704	6	3/19/2007	57.58301	-154.91292	52	1152	6	4	11	1	C	(50,55]	1.92793467580599
1641	200704	6	3/19/2007	57.58301	-154.91292	56	1496	7	4	11	1	C	(55,60]	2.56246254472656
1642	200704	6	3/19/2007	57.58301	-154.91292	54	1364	6	4	11	1	C	(50,55]	1.92793467580599
1643	200704	6	3/19/2007	57.58301	-154.91292	48	816	5	4	11	1	C	(45,50]	5.48604415250687
1644	200704	6	3/19/2007	57.58301	-154.91292	50	1098	5	4	11	1	C	(45,50]	5.48604415250687
1645	200704	6	3/19/2007	57.58301	-154.91292	54	1212	8	4	11	1	C	(50,55]	1.92793467580599
1646	200704	6	3/19/2007	57.58301	-154.91292	52	1274	7	4	11	1	C	(50,55]	1.92793467580599
1647	200704	6	3/19/2007	57.58301	-154.91292	51	1186	6	4	11	1	C	(50,55]	1.92793467580599
1648	200704	6	3/19/2007	57.58301	-154.91292	54	1432	6	4	11	1	C	(50,55]	1.92793467580599
1649	200704	6	3/19/2007	57.58301	-154.91292	55	1488	7	4	11	1	C	(50,55]	1.92793467580599
1650	200704	6	3/19/2007	57.58301	-154.91292	54	1516	8	4	11	1	C	(50,55]	1.92793467580599
1651	200704	6	3/19/2007	57.58301	-154.91292	55	1536	7	4	11	1	C	(50,55]	1.92793467580599
1652	200704	6	3/19/2007	57.58301	-154.91292	58	1844	8	4	11	1	C	(55,60]	2.56246254472656
1653	200704	6	3/19/2007	57.58301	-154.91292	51	1220	6	4	11	1	C	(50,55]	1.92793467580599
1654	200704	6	3/19/2007	57.58301	-154.91292	52	1272	6	4	11	1	C	(50,55]	1.92793467580599
1655	200704	6	3/19/2007	57.58301	-154.91292	56	1384	8	4	11	1	C	(55,60]	2.56246254472656
1656	200704	6	3/19/2007	57.58301	-154.91292	57	1702	6	4	11	1	C	(55,60]	2.56246254472656
1657	200704	6	3/19/2007	57.58301	-154.91292	53	1312	8	4	11	1	C	(50,55]	1.92793467580599
1658	200704	6	3/19/2007	57.58301	-154.91292	54	1432	6	4	11	1	C	(50,55]	1.92793467580599
1659	200704	6	3/19/2007	57.58301	-154.91292	57	1790	7	4	11	1	C	(55,60]	2.56246254472656
1660	200704	7	3/19/2007	57.77004	-154.99319	63	2376	8	4	11	1	B	(60,65]	28.9669093212207
1661	200704	7	3/19/2007	57.77004	-154.99319	59	1838	7	4	11	1	B	(55,60]	8.33499224342974
1662	200704	7	3/19/2007	57.77004	-154.99319	54	1326	10	4	11	1	B	(50,55]	5.27138277314122
1663	200704	7	3/19/2007	57.77004	-154.99319	54	1330	8	4	11	1	B	(50,55]	5.27138277314122
1664	200704	7	3/19/2007	57.77004	-154.99319	57	1996	6	4	11	1	B	(55,60]	8.33499224342974
1665	200704	7	3/19/2007	57.77004	-154.99319	42	646	4	4	11	1	B	(40,45]	30.4381681632171
1666	200704	7	3/19/2007	57.77004	-154.99319	54	1480	9	4	11	1	B	(50,55]	5.27138277314122
1667	200704	7	3/19/2007	57.77004	-154.99319	53	1422	7	4	11	1	B	(50,55]	5.27138277314122
1668	200704	7	3/19/2007	57.77004	-154.99319	56	1480	7	4	11	1	B	(55,60]	8.33499224342974
1669	200704	7	3/19/2007	57.77004	-154.99319	53	1706	7	4	11	1	B	(50,55]	5.27138277314122
1670	200704	7	3/19/2007	57.77004	-154.99319	55	1286	6	4	11	1	B	(50,55]	5.27138277314122
1671	200704	7	3/19/2007	57.77004	-154.99319	61	2164	8	4	11	1	B	(60,65]	28.9669093212207
1672	200704	7	3/19/2007	57.77004	-154.99319	56	1486	8	4	11	1	B	(55,60]	8.33499224342974
1673	200704	7	3/19/2007	57.77004	-154.99319	52	1164	6	4	11	1	B	(50,55]	5.27138277314122
1674	200704	7	3/19/2007	57.77004	-154.99319	52	1354	8	4	11	1	B	(50,55]	5.27138277314122
1675	200704	7	3/19/2007	57.77004	-154.99319	58	2080	8	4	11	1	B	(55,60]	8.33499224342974
1676	200704	7	3/19/2007	57.77004	-154.99319	50	1174	8	4	11	1	B	(45,50]	14.7935325563185
1677	200704	7	3/19/2007	57.77004	-154.99319	49	1090	5	4	11	1	B	(45,50]	14.7935325563185
1678	200704	7	3/19/2007	57.77004	-154.99319	54	1336	7	4	11	1	B	(50,55]	5.27138277314122
1679	200704	7	3/19/2007	57.77004	-154.99319	55	1592	7	4	11	1	B	(50,55]	5.27138277314122
1680	200704	7	3/19/2007	57.77004	-154.99319	54	1372	8	4	11	1	B	(50,55]	5.27138277314122
1681	200704	7	3/19/2007	57.77004	-154.99319	54	1168	8	4	11	1	B	(50,55]	5.27138277314122
1682	200704	7	3/19/2007	57.77004	-154.99319	53	1210	8	4	11	1	B	(50,55]	5.27138277314122
1683	200704	7	3/19/2007	57.77004	-154.99319	45	792	7	4	11	1	B	(40,45]	30.4381681632171
1684	200704	7	3/19/2007	57.77004	-154.99319	56	1522	8	4	11	1	B	(55,60]	8.33499224342974
1685	200704	7	3/19/2007	57.77004	-154.99319	59	1982	7	4	11	1	B	(55,60]	8.33499224342974
1686	200704	7	3/19/2007	57.77004	-154.99319	50	1080	8	4	11	1	B	(45,50]	14.7935325563185
1687	200704	7	3/19/2007	57.77004	-154.99319	50	1002	7	4	11	1	B	(45,50]	14.7935325563185
1688	200704	7	3/19/2007	57.77004	-154.99319	54	1362	8	4	11	1	B	(50,55]	5.27138277314122
1689	200704	7	3/19/2007	57.77004	-154.99319	42	622	4	4	11	1	B	(40,45]	30.4381681632171
1690	200704	7	3/19/2007	57.77004	-154.99319	59	1670	7	4	11	1	B	(55,60]	8.33499224342974
1691	200704	7	3/19/2007	57.77004	-154.99319	45	830	4	4	11	1	B	(40,45]	30.4381681632171
1692	200704	7	3/19/2007	57.77004	-154.99319	41	610	4	4	11	1	B	(40,45]	30.4381681632171
1693	200704	7	3/19/2007	57.77004	-154.99319	46	850	7	4	11	1	B	(45,50]	14.7935325563185
1694	200704	7	3/19/2007	57.77004	-154.99319	40	608	4	4	11	1	B	(35,40]	34.2144966819964
1695	200704	7	3/19/2007	57.77004	-154.99319	56	1616	6	4	11	1	B	(55,60]	8.33499224342974
1696	200704	7	3/19/2007	57.77004	-154.99319	45	796	4	4	11	1	B	(40,45]	30.4381681632171
1697	200704	7	3/19/2007	57.77004	-154.99319	57	1498	8	4	11	1	B	(55,60]	8.33499224342974
1698	200704	7	3/19/2007	57.77004	-154.99319	51	1128	7	4	11	1	B	(50,55]	5.27138277314122
1699	200704	7	3/19/2007	57.77004	-154.99319	52	1116	7	4	11	1	B	(50,55]	5.27138277314122
1700	200704	7	3/19/2007	57.77004	-154.99319	43	648	4	4	11	1	B	(40,45]	30.4381681632171
1701	200704	7	3/19/2007	57.77004	-154.99319	46	852	8	4	11	1	B	(45,50]	14.7935325563185
1702	200704	7	3/19/2007	57.77004	-154.99319	55	1568	6	4	11	1	B	(50,55]	5.27138277314122
1703	200704	7	3/19/2007	57.77004	-154.99319	50	1036	6	4	11	1	B	(45,50]	14.7935325563185
1704	200704	7	3/19/2007	57.77004	-154.99319	60	1920	7	4	11	1	B	(55,60]	8.33499224342974
1705	200704	7	3/19/2007	57.77004	-154.99319	46	812	7	4	11	1	B	(45,50]	14.7935325563185
1706	200704	7	3/19/2007	57.77004	-154.99319	55	1772	8	4	11	1	B	(50,55]	5.27138277314122
1707	200704	7	3/19/2007	57.77004	-154.99319	54	1420	7	4	11	1	B	(50,55]	5.27138277314122
1708	200704	6	3/19/2007	57.58301	-154.91292	51	1126	7	5	11	1	C	(50,55]	1.92793467580599
1709	200704	6	3/19/2007	57.58301	-154.91292	55	1656	8	5	11	1	C	(50,55]	1.92793467580599
1710	200704	6	3/19/2007	57.58301	-154.91292	55	1474	8	5	11	1	C	(50,55]	1.92793467580599
1711	200704	7	3/19/2007	57.77004	-154.99319	53	1512	8	5	11	1	B	(50,55]	5.27138277314122
1712	200704	7	3/19/2007	57.77004	-154.99319	55	1410	8	5	11	1	B	(50,55]	5.27138277314122
1713	200704	7	3/19/2007	57.77004	-154.99319	51	1200	6	5	11	1	B	(50,55]	5.27138277314122
1714	200704	7	3/19/2007	57.77004	-154.99319	56	1606	7	5	11	1	B	(55,60]	8.33499224342974
1715	200704	7	3/19/2007	57.77004	-154.99319	54	1386	7	5	11	1	B	(50,55]	5.27138277314122
1716	200704	7	3/19/2007	57.77004	-154.99319	63	2658	8	5	11	1	B	(60,65]	28.9669093212207
1717	200704	7	3/19/2007	57.77004	-154.99319	53	1362	8	5	11	1	B	(50,55]	5.27138277314122
1718	200704	7	3/19/2007	57.77004	-154.99319	54	1372	7	5	11	1	B	(50,55]	5.27138277314122
1719	200704	4	3/18/2007	57.05333	-155.86278	20	52	2	1	11	0	C	(15,20]	17.5425825385345
1720	200704	4	3/18/2007	57.05333	-155.86278	19	50	2	1	11	0	C	(15,20]	17.5425825385345
1721	200704	4	3/18/2007	57.05333	-155.86278	13	12	1	1	11	0	C	(10,15]	125.093380542301
1722	200704	4	3/18/2007	57.05333	-155.86278	12	10	1	1	11	0	C	(10,15]	125.093380542301
1723	200704	4	3/18/2007	57.05333	-155.86278	12	12	1	1	11	0	C	(10,15]	125.093380542301
1724	200704	4	3/18/2007	57.05333	-155.86278	43	608	5	2	11	0	C	(40,45]	11.2726390924204
1725	200704	5	3/18/2007	57.16018	-154.96118	37	386	3	2	11	0	C	(35,40]	7.88146711807742
1726	200704	5	3/18/2007	57.16018	-154.96118	38	382	3	2	11	0	C	(35,40]	7.88146711807742
1727	200704	5	3/18/2007	57.16018	-154.96118	42	540	4	2	11	0	C	(40,45]	11.2726390924204
1728	200704	5	3/18/2007	57.16018	-154.96118	39	428	3	2	11	0	C	(35,40]	7.88146711807742
1729	200704	5	3/18/2007	57.16018	-154.96118	41	516	4	2	11	0	C	(40,45]	11.2726390924204
1730	200704	5	3/18/2007	57.16018	-154.96118	38	388	3	2	11	0	C	(35,40]	7.88146711807742
1731	200704	4	3/18/2007	57.05333	-155.86278	56	1382	6	3	11	0	C	(55,60]	2.56246254472656
1732	200704	5	3/18/2007	57.16018	-154.96118	60	2268	7	3	11	0	C	(55,60]	2.56246254472656
1733	200704	4	3/18/2007	57.05333	-155.86278	53	1134	7	4	11	1	C	(50,55]	1.92793467580599
1734	200704	4	3/18/2007	57.05333	-155.86278	57	1778	8	4	11	1	C	(55,60]	2.56246254472656
1735	200704	4	3/18/2007	57.05333	-155.86278	54	1146	8	4	11	1	C	(50,55]	1.92793467580599
1736	200704	4	3/18/2007	57.05333	-155.86278	54	1310	6	4	11	1	C	(50,55]	1.92793467580599
1737	200704	4	3/18/2007	57.05333	-155.86278	54	1300	7	4	11	1	C	(50,55]	1.92793467580599
1738	200704	4	3/18/2007	57.05333	-155.86278	52	1268	7	4	11	1	C	(50,55]	1.92793467580599
1739	200704	4	3/18/2007	57.05333	-155.86278	51	1208	8	4	11	1	C	(50,55]	1.92793467580599
1740	200704	4	3/18/2007	57.05333	-155.86278	53	1192	7	4	11	1	C	(50,55]	1.92793467580599
1741	200704	4	3/18/2007	57.05333	-155.86278	53	1096	8	4	11	1	C	(50,55]	1.92793467580599
1742	200704	4	3/18/2007	57.05333	-155.86278	56	1590	7	4	11	1	C	(55,60]	2.56246254472656
1743	200704	4	3/18/2007	57.05333	-155.86278	63	2374	9	4	11	1	C	(60,65]	9.21951762911312
1744	200704	4	3/18/2007	57.05333	-155.86278	54	1288	7	4	11	1	C	(50,55]	1.92793467580599
1745	200704	4	3/18/2007	57.05333	-155.86278	53	1190	6	4	11	1	C	(50,55]	1.92793467580599
1746	200704	4	3/18/2007	57.05333	-155.86278	58	1632	8	4	11	1	C	(55,60]	2.56246254472656
1747	200704	4	3/18/2007	57.05333	-155.86278	56	1320	6	4	11	1	C	(55,60]	2.56246254472656
1748	200704	4	3/18/2007	57.05333	-155.86278	61	1982	10	4	11	1	C	(60,65]	9.21951762911312
1749	200704	4	3/18/2007	57.05333	-155.86278	56	1360	7	4	11	1	C	(55,60]	2.56246254472656
1750	200704	4	3/18/2007	57.05333	-155.86278	51	1016	6	4	11	1	C	(50,55]	1.92793467580599
1751	200704	4	3/18/2007	57.05333	-155.86278	59	1780	6	4	11	1	C	(55,60]	2.56246254472656
1752	200704	5	3/18/2007	57.16018	-154.96118	59	2154	7	4	11	1	C	(55,60]	2.56246254472656
1753	200704	5	3/18/2007	57.16018	-154.96118	68	2854	8	4	11	1	C	(65,70]	59.4681792595023
1754	200704	5	3/18/2007	57.16018	-154.96118	49	862	5	4	11	1	C	(45,50]	5.48604415250687
1755	200704	5	3/18/2007	57.16018	-154.96118	56	1294	7	4	11	1	C	(55,60]	2.56246254472656
1756	200704	5	3/18/2007	57.16018	-154.96118	56	1440	7	4	11	1	C	(55,60]	2.56246254472656
1757	200704	5	3/18/2007	57.16018	-154.96118	59	2018	6	4	11	1	C	(55,60]	2.56246254472656
1758	200704	5	3/18/2007	57.16018	-154.96118	40	472	4	4	11	1	C	(35,40]	7.88146711807742
1759	200704	5	3/18/2007	57.16018	-154.96118	48	1074	5	4	11	1	C	(45,50]	5.48604415250687
1760	200704	5	3/18/2007	57.16018	-154.96118	50	954	5	4	11	1	C	(45,50]	5.48604415250687
1761	200704	5	3/18/2007	57.16018	-154.96118	58	1658	8	4	11	1	C	(55,60]	2.56246254472656
1762	200704	5	3/18/2007	57.16018	-154.96118	54	1188	6	4	11	1	C	(50,55]	1.92793467580599
1763	200704	5	3/18/2007	57.16018	-154.96118	38	444	4	4	11	1	C	(35,40]	7.88146711807742
1764	200704	5	3/18/2007	57.16018	-154.96118	56	1624	7	4	11	1	C	(55,60]	2.56246254472656
1765	200704	5	3/18/2007	57.16018	-154.96118	63	2316	7	4	11	1	C	(60,65]	9.21951762911312
1766	200704	4	3/18/2007	57.05333	-155.86278	62	2218	7	7	11	1	C	(60,65]	9.21951762911312
1767	200704	2	3/16/2007	56.44148	-156.08344	39	462	4	2	11	0	C	(35,40]	7.88146711807742
1768	200704	2	3/16/2007	56.44148	-156.08344	36	326	3	2	11	0	C	(35,40]	7.88146711807742
1769	200704	2	3/16/2007	56.44148	-156.08344	30	198	3	2	11	0	C	(25,30]	4.89601088878753
1770	200704	2	3/16/2007	56.44148	-156.08344	30	184	3	2	11	0	C	(25,30]	4.89601088878753
1771	200704	2	3/16/2007	56.44148	-156.08344	31	214	3	2	11	0	C	(30,35]	2.93277315129316
1772	200704	2	3/16/2007	56.44148	-156.08344	34	284	4	2	11	0	C	(30,35]	2.93277315129316
1773	200704	2	3/16/2007	56.44148	-156.08344	35	314	4	2	11	0	C	(30,35]	2.93277315129316
1774	200704	2	3/16/2007	56.44148	-156.08344	30	182	3	2	11	0	C	(25,30]	4.89601088878753
1775	200704	2	3/16/2007	56.44148	-156.08344	33	266	3	2	11	0	C	(30,35]	2.93277315129316
1776	200704	2	3/16/2007	56.44148	-156.08344	33	278	4	2	11	0	C	(30,35]	2.93277315129316
1777	200704	2	3/16/2007	56.44148	-156.08344	29	174	3	2	11	0	C	(25,30]	4.89601088878753
1778	200704	2	3/16/2007	56.44148	-156.08344	37	386	4	2	11	0	C	(35,40]	7.88146711807742
1779	200704	2	3/16/2007	56.44148	-156.08344	30	192	3	2	11	0	C	(25,30]	4.89601088878753
1780	200704	2	3/16/2007	56.44148	-156.08344	28	122	3	2	11	0	C	(25,30]	4.89601088878753
1781	200704	2	3/16/2007	56.44148	-156.08344	30	160	3	2	11	0	C	(25,30]	4.89601088878753
1782	200704	2	3/16/2007	56.44148	-156.08344	30	196	3	2	11	0	C	(25,30]	4.89601088878753
1783	200704	2	3/16/2007	56.44148	-156.08344	30	184	3	2	11	0	C	(25,30]	4.89601088878753
1784	200704	2	3/16/2007	56.44148	-156.08344	29	156	3	2	11	0	C	(25,30]	4.89601088878753
1785	200704	2	3/16/2007	56.44148	-156.08344	28	142	3	2	11	0	C	(25,30]	4.89601088878753
1786	200704	2	3/16/2007	56.44148	-156.08344	30	192	3	2	11	0	C	(25,30]	4.89601088878753
1787	200704	2	3/16/2007	56.44148	-156.08344	32	236	3	2	11	0	C	(30,35]	2.93277315129316
1788	200704	2	3/16/2007	56.44148	-156.08344	30	174	3	2	11	0	C	(25,30]	4.89601088878753
1789	200704	2	3/16/2007	56.44148	-156.08344	30	210	3	2	11	0	C	(25,30]	4.89601088878753
1790	200704	2	3/16/2007	56.44148	-156.08344	33	244	3	2	11	0	C	(30,35]	2.93277315129316
1791	200704	2	3/16/2007	56.44148	-156.08344	39	454	4	2	11	0	C	(35,40]	7.88146711807742
1792	200704	3	3/16/2007	56.65148	-155.77713	39	452	3	2	11	0	C	(35,40]	7.88146711807742
1793	200704	3	3/16/2007	56.65148	-155.77713	35	308	3	2	11	0	C	(30,35]	2.93277315129316
1794	200704	2	3/16/2007	56.44148	-156.08344	58	1846	7	4	11	1	C	(55,60]	2.56246254472656
1795	200704	2	3/16/2007	56.44148	-156.08344	54	1428	8	4	11	1	C	(50,55]	1.92793467580599
1796	200704	2	3/16/2007	56.44148	-156.08344	58	1730	8	4	11	1	C	(55,60]	2.56246254472656
1797	200704	2	3/16/2007	56.44148	-156.08344	58	1378	7	4	11	1	C	(55,60]	2.56246254472656
1798	200704	2	3/16/2007	56.44148	-156.08344	66	2192	10	4	11	1	C	(65,70]	59.4681792595023
1799	200704	3	3/16/2007	56.65148	-155.77713	57	1718	8	4	11	1	C	(55,60]	2.56246254472656
1800	200704	3	3/16/2007	56.65148	-155.77713	56	1636	7	4	11	1	C	(55,60]	2.56246254472656
1801	200704	3	3/16/2007	56.65148	-155.77713	51	1146	8	4	11	1	C	(50,55]	1.92793467580599
1802	200704	3	3/16/2007	56.65148	-155.77713	58	1468	7	4	11	1	C	(55,60]	2.56246254472656
1803	200704	1	3/13/2007	55.97873	-156.42802	12	12	1	1	11	0	C	(10,15]	125.093380542301
1804	200704	1	3/13/2007	55.97873	-156.42802	14	16	1	1	11	0	C	(10,15]	125.093380542301
1805	200704	1	3/13/2007	55.97873	-156.42802	11	10	1	1	11	0	C	(10,15]	125.093380542301
1806	200704	1	3/13/2007	55.97873	-156.42802	12	10	1	1	11	0	C	(10,15]	125.093380542301
1807	200704	1	3/13/2007	55.97873	-156.42802	23	80	2	1	11	0	C	(20,25]	7.66135304939142
1808	200704	1	3/13/2007	55.97873	-156.42802	20	52	2	1	11	0	C	(15,20]	17.5425825385345
1809	200704	1	3/13/2007	55.97873	-156.42802	19	44	2	1	11	0	C	(15,20]	17.5425825385345
1810	200704	1	3/13/2007	55.97873	-156.42802	39	446	4	2	11	0	C	(35,40]	7.88146711807742
1811	200704	1	3/13/2007	55.97873	-156.42802	38	442	4	2	11	0	C	(35,40]	7.88146711807742
1812	200704	1	3/13/2007	55.97873	-156.42802	31	246	3	2	11	0	C	(30,35]	2.93277315129316
1813	200704	1	3/13/2007	55.97873	-156.42802	29	184	3	2	11	0	C	(25,30]	4.89601088878753
1814	200704	1	3/13/2007	55.97873	-156.42802	39	352	4	2	11	0	C	(35,40]	7.88146711807742
1815	200704	1	3/13/2007	55.97873	-156.42802	34	294	3	2	11	0	C	(30,35]	2.93277315129316
1816	200704	1	3/13/2007	55.97873	-156.42802	29	176	3	2	11	0	C	(25,30]	4.89601088878753
1817	200704	1	3/13/2007	55.97873	-156.42802	29	154	3	2	11	0	C	(25,30]	4.89601088878753
1818	200704	1	3/13/2007	55.97873	-156.42802	44	674	5	2	11	0	C	(40,45]	11.2726390924204
1819	200704	1	3/13/2007	55.97873	-156.42802	34	250	3	2	11	0	C	(30,35]	2.93277315129316
1820	200704	1	3/13/2007	55.97873	-156.42802	29	164	3	2	11	0	C	(25,30]	4.89601088878753
1821	200704	1	3/13/2007	55.97873	-156.42802	34	318	3	2	11	0	C	(30,35]	2.93277315129316
1822	200704	1	3/13/2007	55.97873	-156.42802	39	410	3	2	11	0	C	(35,40]	7.88146711807742
1823	200704	1	3/13/2007	55.97873	-156.42802	35	316	4	2	11	0	C	(30,35]	2.93277315129316
1824	200704	1	3/13/2007	55.97873	-156.42802	30	192	3	2	11	0	C	(25,30]	4.89601088878753
1825	200704	1	3/13/2007	55.97873	-156.42802	38	446	4	2	11	0	C	(35,40]	7.88146711807742
1826	200704	1	3/13/2007	55.97873	-156.42802	33	268	3	2	11	0	C	(30,35]	2.93277315129316
1827	200704	1	3/13/2007	55.97873	-156.42802	32	214	3	2	11	0	C	(30,35]	2.93277315129316
1828	200704	1	3/13/2007	55.97873	-156.42802	29	176	3	2	11	0	C	(25,30]	4.89601088878753
1829	200704	1	3/13/2007	55.97873	-156.42802	34	290	4	2	11	0	C	(30,35]	2.93277315129316
1830	200704	1	3/13/2007	55.97873	-156.42802	33	232	3	2	11	0	C	(30,35]	2.93277315129316
1831	200704	1	3/13/2007	55.97873	-156.42802	29	168	3	2	11	0	C	(25,30]	4.89601088878753
1832	200704	1	3/13/2007	55.97873	-156.42802	29	142	3	2	11	0	C	(25,30]	4.89601088878753
1833	200704	1	3/13/2007	55.97873	-156.42802	34	296	3	2	11	0	C	(30,35]	2.93277315129316
1834	200704	1	3/13/2007	55.97873	-156.42802	32	226	3	2	11	0	C	(30,35]	2.93277315129316
1835	200704	1	3/13/2007	55.97873	-156.42802	29	172	3	2	11	0	C	(25,30]	4.89601088878753
1836	200704	1	3/13/2007	55.97873	-156.42802	34	312	3	2	11	0	C	(30,35]	2.93277315129316
1837	200704	1	3/13/2007	55.97873	-156.42802	32	236	3	2	11	0	C	(30,35]	2.93277315129316
1838	200704	1	3/13/2007	55.97873	-156.42802	31	216	4	2	11	0	C	(30,35]	2.93277315129316
1839	200704	1	3/13/2007	55.97873	-156.42802	32	242	3	2	11	0	C	(30,35]	2.93277315129316
1840	200704	1	3/13/2007	55.97873	-156.42802	32	234	3	2	11	0	C	(30,35]	2.93277315129316
1841	200704	1	3/13/2007	55.97873	-156.42802	38	348	4	2	11	0	C	(35,40]	7.88146711807742
1842	200704	1	3/13/2007	55.97873	-156.42802	40	430	5	2	11	0	C	(35,40]	7.88146711807742
1843	200704	1	3/13/2007	55.97873	-156.42802	30	174	3	2	11	0	C	(25,30]	4.89601088878753
1844	200704	1	3/13/2007	55.97873	-156.42802	33	260	3	2	11	0	C	(30,35]	2.93277315129316
1845	200704	1	3/13/2007	55.97873	-156.42802	38	416	3	2	11	0	C	(35,40]	7.88146711807742
1846	200704	1	3/13/2007	55.97873	-156.42802	32	212	3	2	11	0	C	(30,35]	2.93277315129316
1847	200704	1	3/13/2007	55.97873	-156.42802	36	292	4	2	11	0	C	(35,40]	7.88146711807742
1848	200704	1	3/13/2007	55.97873	-156.42802	33	282	3	2	11	0	C	(30,35]	2.93277315129316
1849	200704	1	3/13/2007	55.97873	-156.42802	35	292	3	2	11	0	C	(30,35]	2.93277315129316
1850	200704	1	3/13/2007	55.97873	-156.42802	40	488	5	2	11	0	C	(35,40]	7.88146711807742
1851	200704	1	3/13/2007	55.97873	-156.42802	38	394	3	2	11	0	C	(35,40]	7.88146711807742
1852	200704	1	3/13/2007	55.97873	-156.42802	35	328	4	2	11	0	C	(30,35]	2.93277315129316
1853	200704	1	3/13/2007	55.97873	-156.42802	41	514	3	2	11	0	C	(40,45]	11.2726390924204
1854	200704	1	3/13/2007	55.97873	-156.42802	33	250	3	2	11	0	C	(30,35]	2.93277315129316
1855	200704	1	3/13/2007	55.97873	-156.42802	33	250	3	2	11	0	C	(30,35]	2.93277315129316
1856	200704	1	3/13/2007	55.97873	-156.42802	33	266	3	2	11	0	C	(30,35]	2.93277315129316
1857	200704	1	3/13/2007	55.97873	-156.42802	39	512	3	2	11	0	C	(35,40]	7.88146711807742
1858	200704	1	3/13/2007	55.97873	-156.42802	29	170	3	2	11	0	C	(25,30]	4.89601088878753
1859	200704	1	3/13/2007	55.97873	-156.42802	32	234	3	2	11	0	C	(30,35]	2.93277315129316
1860	200704	1	3/13/2007	55.97873	-156.42802	31	216	3	2	11	0	C	(30,35]	2.93277315129316
1861	200704	1	3/13/2007	55.97873	-156.42802	33	230	3	2	11	0	C	(30,35]	2.93277315129316
1862	200704	1	3/13/2007	55.97873	-156.42802	32	238	3	2	11	0	C	(30,35]	2.93277315129316
1863	200704	1	3/13/2007	55.97873	-156.42802	30	202	3	2	11	0	C	(25,30]	4.89601088878753
1864	200704	1	3/13/2007	55.97873	-156.42802	29	146	3	2	11	0	C	(25,30]	4.89601088878753
1865	200704	1	3/13/2007	55.97873	-156.42802	29	160	3	2	11	0	C	(25,30]	4.89601088878753
1866	200704	1	3/13/2007	55.97873	-156.42802	65	2228	10	4	11	1	C	(60,65]	9.21951762911312
1867	200704	1	3/13/2007	55.97873	-156.42802	53	1302	7	4	11	1	C	(50,55]	1.92793467580599
1868	200704	1	3/13/2007	55.97873	-156.42802	43	656	5	4	11	1	C	(40,45]	11.2726390924204
1869	200704	1	3/13/2007	55.97873	-156.42802	59	1690	10	4	11	1	C	(55,60]	2.56246254472656
1870	200704	1	3/13/2007	55.97873	-156.42802	56	1418	8	4	11	1	C	(55,60]	2.56246254472656
1871	200704	1	3/13/2007	55.97873	-156.42802	53	1240	8	4	11	1	C	(50,55]	1.92793467580599
1872	200604	22	3/22/2006	58.1488	-153.3876	32	194	3	2	11	0	C	(30,35]	9.70143045135452
1873	200604	22	3/22/2006	58.1488	-153.3876	33	222	3	2	11	0	C	(30,35]	9.70143045135452
1874	200604	22	3/22/2006	58.1488	-153.3876	32	202	3	2	11	0	C	(30,35]	9.70143045135452
1875	200604	23	3/22/2006	58.1584	-153.4077	33	268	3	2	11	0	C	(30,35]	9.70143045135452
1876	200604	23	3/22/2006	58.1584	-153.4077	38	452	4	2	11	0	C	(35,40]	15.5277238523866
1877	200604	23	3/22/2006	58.1584	-153.4077	36	338	3	2	11	0	C	(35,40]	15.5277238523866
1878	200604	23	3/22/2006	58.1584	-153.4077	39	506	4	2	11	0	C	(35,40]	15.5277238523866
1879	200604	23	3/22/2006	58.1584	-153.4077	32	234	3	2	11	0	C	(30,35]	9.70143045135452
1880	200604	23	3/22/2006	58.1584	-153.4077	37	412	4	2	11	0	C	(35,40]	15.5277238523866
1881	200604	22	3/22/2006	58.1488	-153.3876	42	628	4	3	11	0	C	(40,45]	6.9727949827481
1882	200604	22	3/22/2006	58.1488	-153.3876	62	2446	10	4	11	1	C	(60,65]	9.55307286237176
1883	200604	22	3/22/2006	58.1488	-153.3876	51	1014	8	4	11	1	C	(50,55]	0.938021156356725
1884	200604	22	3/22/2006	58.1488	-153.3876	53	1164	7	4	11	1	C	(50,55]	0.938021156356725
1885	200604	22	3/22/2006	58.1488	-153.3876	51	1122	7	4	11	1	C	(50,55]	0.938021156356725
1886	200604	23	3/22/2006	58.1584	-153.4077	57	1504	9	4	11	1	C	(55,60]	2.83773621300092
1887	200604	23	3/22/2006	58.1584	-153.4077	58	1822	8	4	11	1	C	(55,60]	2.83773621300092
1888	200604	23	3/22/2006	58.1584	-153.4077	60	2386	9	4	11	1	C	(55,60]	2.83773621300092
1889	200604	23	3/22/2006	58.1584	-153.4077	55	1648	8	4	11	1	C	(50,55]	0.938021156356725
1890	200604	23	3/22/2006	58.1584	-153.4077	53	1344	8	4	11	1	C	(50,55]	0.938021156356725
1891	200604	23	3/22/2006	58.1584	-153.4077	61	2382	8	4	11	1	C	(60,65]	9.55307286237176
1892	200604	23	3/22/2006	58.1584	-153.4077	53	1254	7	4	11	1	C	(50,55]	0.938021156356725
1893	200604	23	3/22/2006	58.1584	-153.4077	56	1752	6	4	11	1	C	(55,60]	2.83773621300092
1894	200604	23	3/22/2006	58.1584	-153.4077	42	582	4	4	11	1	C	(40,45]	6.9727949827481
1895	200604	23	3/22/2006	58.1584	-153.4077	49	878	8	4	11	1	C	(45,50]	1.62460335025692
1896	200604	19	3/21/2006	57.8973	-153.9323	35	322	3	1	11	0	C	(30,35]	9.70143045135452
1897	200604	19	3/21/2006	57.8973	-153.9323	46	894	6	1	11	0	C	(45,50]	1.62460335025692
1898	200604	19	3/21/2006	57.8973	-153.9323	38	444	3	1	11	0	C	(35,40]	15.5277238523866
1899	200604	19	3/21/2006	57.8973	-153.9323	33	272	3	1	11	0	C	(30,35]	9.70143045135452
1900	200604	19	3/21/2006	57.8973	-153.9323	32	238	4	1	11	0	C	(30,35]	9.70143045135452
1901	200604	19	3/21/2006	57.8973	-153.9323	34	314	3	1	11	0	C	(30,35]	9.70143045135452
1902	200604	19	3/21/2006	57.8973	-153.9323	32	226	3	1	11	0	C	(30,35]	9.70143045135452
1903	200604	19	3/21/2006	57.8973	-153.9323	35	352	3	1	11	0	C	(30,35]	9.70143045135452
1904	200604	19	3/21/2006	57.8973	-153.9323	37	398	5	1	11	0	C	(35,40]	15.5277238523866
1905	200604	19	3/21/2006	57.8973	-153.9323	47	842	6	1	11	0	C	(45,50]	1.62460335025692
1906	200604	19	3/21/2006	57.8973	-153.9323	39	468	5	1	11	0	C	(35,40]	15.5277238523866
1907	200604	19	3/21/2006	57.8973	-153.9323	34	272	3	1	11	0	C	(30,35]	9.70143045135452
1908	200604	19	3/21/2006	57.8973	-153.9323	38	416	4	1	11	0	C	(35,40]	15.5277238523866
1909	200604	19	3/21/2006	57.8973	-153.9323	39	432	4	1	11	0	C	(35,40]	15.5277238523866
1910	200604	19	3/21/2006	57.8973	-153.9323	38	460	4	1	11	0	C	(35,40]	15.5277238523866
1911	200604	18	3/21/2006	57.8716	-154.6145	35	292	3	2	11	0	A	(30,35]	187.548354156545
1912	200604	18	3/21/2006	57.8716	-154.6145	31	220	3	2	11	0	A	(30,35]	187.548354156545
1913	200604	18	3/21/2006	57.8716	-154.6145	32	230	3	2	11	0	A	(30,35]	187.548354156545
1914	200604	19	3/21/2006	57.8973	-153.9323	62	2204	7	2	11	0	C	(60,65]	9.55307286237176
1915	200604	19	3/21/2006	57.8973	-153.9323	46	828	5	3	11	0	C	(45,50]	1.62460335025692
1916	200604	18	3/21/2006	57.8716	-154.6145	56	1778	6	4	11	1	A	(55,60]	45.6178142109143
1917	200604	18	3/21/2006	57.8716	-154.6145	58	2124	7	4	11	1	A	(55,60]	45.6178142109143
1918	200604	18	3/21/2006	57.8716	-154.6145	52	1222	6	4	11	1	A	(50,55]	27.1112460525576
1919	200604	18	3/21/2006	57.8716	-154.6145	55	1620	6	4	11	1	A	(50,55]	27.1112460525576
1920	200604	18	3/21/2006	57.8716	-154.6145	51	1258	7	4	11	1	A	(50,55]	27.1112460525576
1921	200604	18	3/21/2006	57.8716	-154.6145	47	990	6	4	11	1	A	(45,50]	34.3223479790773
1922	200604	18	3/21/2006	57.8716	-154.6145	52	1278	7	4	11	1	A	(50,55]	27.1112460525576
1923	200604	18	3/21/2006	57.8716	-154.6145	57	1408	7	4	11	1	A	(55,60]	45.6178142109143
1924	200604	18	3/21/2006	57.8716	-154.6145	53	1534	5	4	11	1	A	(50,55]	27.1112460525576
1925	200604	18	3/21/2006	57.8716	-154.6145	55	1518	5	4	11	1	A	(50,55]	27.1112460525576
1926	200604	18	3/21/2006	57.8716	-154.6145	52	1236	7	4	11	1	A	(50,55]	27.1112460525576
1927	200604	19	3/21/2006	57.8973	-153.9323	64	2410	7	4	11	1	C	(60,65]	9.55307286237176
1928	200604	19	3/21/2006	57.8973	-153.9323	48	934	7	4	11	1	C	(45,50]	1.62460335025692
1929	200604	19	3/21/2006	57.8973	-153.9323	49	1160	5	4	11	1	C	(45,50]	1.62460335025692
1930	200604	19	3/21/2006	57.8973	-153.9323	51	1026	9	4	11	1	C	(50,55]	0.938021156356725
1931	200604	19	3/21/2006	57.8973	-153.9323	46	882	7	4	11	1	C	(45,50]	1.62460335025692
1932	200604	19	3/21/2006	57.8973	-153.9323	59	1994	8	4	11	1	C	(55,60]	2.83773621300092
1933	200604	19	3/21/2006	57.8973	-153.9323	58	1608	6	4	11	1	C	(55,60]	2.83773621300092
1934	200604	19	3/21/2006	57.8973	-153.9323	54	1384	5	4	11	1	C	(50,55]	0.938021156356725
1935	200604	19	3/21/2006	57.8973	-153.9323	52	1242	6	4	11	1	C	(50,55]	0.938021156356725
1936	200604	19	3/21/2006	57.8973	-153.9323	47	950	8	4	11	1	C	(45,50]	1.62460335025692
1937	200604	19	3/21/2006	57.8973	-153.9323	53	1402	6	4	11	1	C	(50,55]	0.938021156356725
1938	200604	19	3/21/2006	57.8973	-153.9323	64	2734	6	4	11	1	C	(60,65]	9.55307286237176
1939	200604	19	3/21/2006	57.8973	-153.9323	54	1654	6	4	11	1	C	(50,55]	0.938021156356725
1940	200604	19	3/21/2006	57.8973	-153.9323	52	1212	6	4	11	1	C	(50,55]	0.938021156356725
1941	200604	19	3/21/2006	57.8973	-153.9323	51	1064	9	4	11	1	C	(50,55]	0.938021156356725
1942	200604	19	3/21/2006	57.8973	-153.9323	53	1508	8	4	11	1	C	(50,55]	0.938021156356725
1943	200604	19	3/21/2006	57.8973	-153.9323	61	2160	6	4	11	1	C	(60,65]	9.55307286237176
1944	200604	19	3/21/2006	57.8973	-153.9323	56	1806	7	4	11	1	C	(55,60]	2.83773621300092
1945	200604	19	3/21/2006	57.8973	-153.9323	55	1758	8	4	11	1	C	(50,55]	0.938021156356725
1946	200604	19	3/21/2006	57.8973	-153.9323	46	764	6	4	11	1	C	(45,50]	1.62460335025692
1947	200604	20	3/21/2006	58.0347	-154.2517	51	1052	7	4	11	1	A	(50,55]	27.1112460525576
1948	200604	20	3/21/2006	58.0347	-154.2517	60	1938	6	4	11	1	A	(55,60]	45.6178142109143
1949	200604	20	3/21/2006	58.0347	-154.2517	50	1160	7	4	11	1	A	(45,50]	34.3223479790773
1950	200604	20	3/21/2006	58.0347	-154.2517	48	1028	8	4	11	1	A	(45,50]	34.3223479790773
1951	200604	20	3/21/2006	58.0347	-154.2517	54	1628	6	4	11	1	A	(50,55]	27.1112460525576
1952	200604	20	3/21/2006	58.0347	-154.2517	55	1594	7	4	11	1	A	(50,55]	27.1112460525576
1953	200604	20	3/21/2006	58.0347	-154.2517	47	976	7	4	11	1	A	(45,50]	34.3223479790773
1954	200604	20	3/21/2006	58.0347	-154.2517	51	1362	6	4	11	1	A	(50,55]	27.1112460525576
1955	200604	20	3/21/2006	58.0347	-154.2517	54	1504	6	4	11	1	A	(50,55]	27.1112460525576
1956	200604	20	3/21/2006	58.0347	-154.2517	54	1566	7	4	11	1	A	(50,55]	27.1112460525576
1957	200604	20	3/21/2006	58.0347	-154.2517	48	924	6	4	11	1	A	(45,50]	34.3223479790773
1958	200604	20	3/21/2006	58.0347	-154.2517	49	1024	6	4	11	1	A	(45,50]	34.3223479790773
1959	200604	20	3/21/2006	58.0347	-154.2517	46	820	7	4	11	1	A	(45,50]	34.3223479790773
1960	200604	20	3/21/2006	58.0347	-154.2517	48	1006	7	4	11	1	A	(45,50]	34.3223479790773
1961	200604	20	3/21/2006	58.0347	-154.2517	50	1080	6	4	11	1	A	(45,50]	34.3223479790773
1962	200604	20	3/21/2006	58.0347	-154.2517	46	964	5	4	11	1	A	(45,50]	34.3223479790773
1963	200604	20	3/21/2006	58.0347	-154.2517	50	1118	7	4	11	1	A	(45,50]	34.3223479790773
1964	200604	20	3/21/2006	58.0347	-154.2517	56	1646	8	4	11	1	A	(55,60]	45.6178142109143
1965	200604	20	3/21/2006	58.0347	-154.2517	58	1834	8	4	11	1	A	(55,60]	45.6178142109143
1966	200604	18	3/21/2006	57.8716	-154.6145	49	1046	6	5	11	1	A	(45,50]	34.3223479790773
1967	200604	18	3/21/2006	57.8716	-154.6145	47	1004	6	5	11	1	A	(45,50]	34.3223479790773
1968	200604	18	3/21/2006	57.8716	-154.6145	48	854	6	5	11	1	A	(45,50]	34.3223479790773
1969	200604	18	3/21/2006	57.8716	-154.6145	54	1550	5	5	11	1	A	(50,55]	27.1112460525576
1970	200604	19	3/21/2006	57.8973	-153.9323	55	1562	6	5	11	1	C	(50,55]	0.938021156356725
1971	200604	20	3/21/2006	58.0347	-154.2517	57	1670	8	5	11	1	A	(55,60]	45.6178142109143
1972	200604	20	3/21/2006	58.0347	-154.2517	51	1170	8	5	11	1	A	(50,55]	27.1112460525576
1973	200604	20	3/21/2006	58.0347	-154.2517	61	2230	8	5	11	1	A	(60,65]	114.898693947392
1974	200604	20	3/21/2006	58.0347	-154.2517	51	1218	7	5	11	1	A	(50,55]	27.1112460525576
1975	200604	20	3/21/2006	58.0347	-154.2517	64	2988	6	5	11	1	A	(60,65]	114.898693947392
1976	200604	20	3/21/2006	58.0347	-154.2517	48	906	7	5	11	1	A	(45,50]	34.3223479790773
1977	200604	20	3/21/2006	58.0347	-154.2517	50	1034	7	5	11	1	A	(45,50]	34.3223479790773
1978	200604	20	3/21/2006	58.0347	-154.2517	52	1486	8	5	11	1	A	(50,55]	27.1112460525576
1979	200604	20	3/21/2006	58.0347	-154.2517	51	1272	7	5	11	1	A	(50,55]	27.1112460525576
1980	200604	20	3/21/2006	58.0347	-154.2517	61	2404	5	5	11	1	A	(60,65]	114.898693947392
1981	200604	20	3/21/2006	58.0347	-154.2517	57	1780	8	5	11	1	A	(55,60]	45.6178142109143
1982	200604	20	3/21/2006	58.0347	-154.2517	48	1096	6	5	11	1	A	(45,50]	34.3223479790773
1983	200604	20	3/21/2006	58.0347	-154.2517	52	1148	7	5	11	1	A	(50,55]	27.1112460525576
1984	200604	20	3/21/2006	58.0347	-154.2517	49	1040	7	5	11	1	A	(45,50]	34.3223479790773
1985	200604	20	3/21/2006	58.0347	-154.2517	60	1918	8	5	11	1	A	(55,60]	45.6178142109143
1986	200604	20	3/21/2006	58.0347	-154.2517	49	1132	8	5	11	1	A	(45,50]	34.3223479790773
1987	200604	20	3/21/2006	58.0347	-154.2517	51	1120	8	6	11	1	A	(50,55]	27.1112460525576
1988	200604	13	3/20/2006	57.3679	-155.112	23	78	2	1	11	0	C	(20,25]	1.88391430990112
1989	200604	15	3/20/2006	57.6398	-155.1853	38	428	3	1	11	0	B	(35,40]	62.2483196778871
1990	200604	16	3/20/2006	57.6037	-154.7304	35	304	3	1	11	0	C	(30,35]	9.70143045135452
1991	200604	16	3/20/2006	57.6037	-154.7304	50	1010	5	1	11	0	C	(45,50]	1.62460335025692
1992	200604	16	3/20/2006	57.6037	-154.7304	31	206	3	1	11	0	C	(30,35]	9.70143045135452
1993	200604	13	3/20/2006	57.3679	-155.112	41	584	5	2	11	0	C	(40,45]	6.9727949827481
1994	200604	14	3/20/2006	57.4273	-155.0191	35	328	4	2	11	0	C	(30,35]	9.70143045135452
1995	200604	14	3/20/2006	57.4273	-155.0191	46	726	5	2	11	0	C	(45,50]	1.62460335025692
1996	200604	14	3/20/2006	57.4273	-155.0191	48	904	5	2	11	0	C	(45,50]	1.62460335025692
1997	200604	17	3/20/2006	57.809	-154.8392	34	290	3	2	11	0	A	(30,35]	187.548354156545
1998	200604	17	3/20/2006	57.809	-154.8392	35	246	3	2	11	0	A	(30,35]	187.548354156545
1999	200604	17	3/20/2006	57.809	-154.8392	29	178	3	2	11	0	A	(25,30]	545.401260387725
[truncated: 35,764 more rows]
